# Supplementary material for: AGTR1: a potential biomarker associated with the occurrence and prognosis of lung adenocarcinoma
Source: Front Oncol. 2024 Oct 10;14:1441235. doi: 10.3389/fonc.2024.1441235 (PMC11499140; doi:10.3389/fonc.2024.1441235)
Supplement: Supplementary file 2 [file Table1.xlsx]

## Sheet: Sheet1
title	geo_accession	Gender:ch1	Age at Diagnosis:ch1	source_name_ch1	Stage:ch1
Lung Tumor_GT00006	GSM254625	Male	69	Adenocarcinoma of the Lung	IIB
Normal Lung_GT00006	GSM254626	Male	69	Normal Lung Tissue	IIB
Lung Tumor_GT00007	GSM254627	Male	68	Adenocarcinoma of the Lung	IIB
Normal Lung_GT00007	GSM254628	Male	68	Normal Lung Tissue	IIB
Lung Tumor_GT00022	GSM254629	Female	74	Adenocarcinoma of the Lung	IB
Lung Tumor_GT00042	GSM254630	Male	75	Adenocarcinoma of the Lung	IIA
Lung Tumor_GT00059	GSM254631	Male	67	Adenocarcinoma of the Lung	IIIA
Normal Lung_GT00059	GSM254632	Male	67	Normal Lung Tissue	IIIA
Lung Tumor_GT00146	GSM254633	Male	71	Adenocarcinoma of the Lung	IIB
Normal Lung_GT00146	GSM254634	Male	71	Normal Lung Tissue	IIB
Normal Lung_GT01001	GSM254635	Female	70	Normal Lung Tissue	IIIB
Lung Tumor_GT01001	GSM254636	Female	70	Adenocarcinoma of the Lung	IIIB
Lung Tumor_GT01003	GSM254637	Female	45	Adenocarcinoma of the Lung	IV
Normal Lung_GT01003	GSM254638	Female	45	Normal Lung Tissue	IV
Lung Tumor_GT01011	GSM254639	Female	67	Adenocarcinoma of the Lung	IIB
Normal Lung_GT01011	GSM254640	Female	67	Normal Lung Tissue	IIB
Lung Tumor_GT01017	GSM254641	Male	65	Adenocarcinoma of the Lung	IIB
Lung Tumor_GT01019	GSM254642	Female	66	Adenocarcinoma of the Lung	IIB
Normal Lung_GT01024	GSM254643	Male	61	Normal Lung Tissue	IA
Normal Lung_GT01025	GSM254644	Male	65	Normal Lung Tissue	IA
Lung Tumor_GT01025	GSM254645	Male	65	Adenocarcinoma of the Lung	IA
Normal Lung_GT01033	GSM254646	Male	73	Normal Lung Tissue	IIB
Lung Tumor_GT01034	GSM254647	Male	73	Adenocarcinoma of the Lung	IIB
Lung Tumor_GT01036	GSM254648	Female	67	Adenocarcinoma of the Lung	IB
Normal Lung_GT01036	GSM254649	Female	67	Normal Lung Tissue	IB
Lung Tumor_GT01038	GSM254650	Female	46	Adenocarcinoma of the Lung	IIIA
Normal Lung_GT01038	GSM254651	Female	46	Normal Lung Tissue	IIIA
Lung Tumor_GT01040	GSM254652	Female	71	Adenocarcinoma of the Lung	IIB
Normal Lung_GT01047	GSM254653	Female	59	Normal Lung Tissue	IIIA
Lung Tumor_GT01049	GSM254654	Female	79	Adenocarcinoma of the Lung	IIIA
Normal Lung_GT01051	GSM254655	Male	66	Normal Lung Tissue	IB
Lung Tumor_GT01052	GSM254656	Female	56	Adenocarcinoma of the Lung	IIIA
Lung Tumor_GT01054	GSM254657	Male	71	Adenocarcinoma of the Lung	IIIB
Normal Lung_GT01061	GSM254658	Female	68	Normal Lung Tissue	IIIA
Lung Tumor_GT01061	GSM254659	Female	68	Adenocarcinoma of the Lung	IIIA
Normal Lung_GT01064	GSM254660	Female	71	Normal Lung Tissue	IB
Lung Tumor_GT01077	GSM254661	Female	59	Adenocarcinoma of the Lung	IIA
Normal Lung_GT01085	GSM254662	Male	65	Normal Lung Tissue	IIIA
Lung Tumor_GT01087	GSM254663	Male	58	Adenocarcinoma of the Lung	IIB
Lung Tumor_GT01089	GSM254664	Male	62	Adenocarcinoma of the Lung	IIIB
Normal Lung_GT01095	GSM254665	Female	61	Normal Lung Tissue	IB
Lung Tumor_GT01097	GSM254666	Male	59	Adenocarcinoma of the Lung	IA
Normal Lung_GT01097	GSM254667	Male	59	Normal Lung Tissue	IA
Lung Tumor_GT01099	GSM254668	Male	71	Adenocarcinoma of the Lung	IB
Normal Lung_GT01099	GSM254669	Male	71	Normal Lung Tissue	IB
Lung Tumor_GT01100	GSM254670	Male	69	Adenocarcinoma of the Lung	IIB
Normal Lung_GT01100	GSM254671	Male	69	Normal Lung Tissue	IIB
Lung Tumor_GT01103	GSM254672	Female	64	Adenocarcinoma of the Lung	IB
Normal Lung_GT01105	GSM254673	Male	61	Normal Lung Tissue	IV
Lung Tumor_GT01105	GSM254674	Male	61	Adenocarcinoma of the Lung	IV
Lung Tumor_GT01107	GSM254675	Male	59	Adenocarcinoma of the Lung	IA
Normal Lung_GT01107	GSM254676	Male	59	Normal Lung Tissue	IA
Normal Lung_GT01113	GSM254677	Male	63	Normal Lung Tissue	IIIB
Lung Tumor_GT01117	GSM254678	Male	63	Adenocarcinoma of the Lung	IB
Normal Lung_GT01117	GSM254679	Male	63	Normal Lung Tissue	IB
Lung Tumor_GT01119	GSM254680	Female	74	Adenocarcinoma of the Lung	IIIA
Normal Lung_GT01119	GSM254681	Female	74	Normal Lung Tissue	IIIA
Lung Tumor_GT01120	GSM254682	Male	51	Adenocarcinoma of the Lung	IIB
Normal Lung_GT01120	GSM254683	Male	51	Normal Lung Tissue	IIB
Lung Tumor_GT01121	GSM254684	Male	52	Adenocarcinoma of the Lung	IV
Normal Lung_GT01121	GSM254685	Male	52	Normal Lung Tissue	IV
Lung Tumor_GT01124	GSM254686	Female	68	Adenocarcinoma of the Lung	IIIA
Lung Tumor_GT01126	GSM254687	Female	60	Adenocarcinoma of the Lung	IIIA
Lung Tumor_GT01127	GSM254688	Male	73	Adenocarcinoma of the Lung	IB
Normal Lung_GT01128	GSM254689	Male	66	Normal Lung Tissue	IB
Lung Tumor_GT01128	GSM254690	Male	66	Adenocarcinoma of the Lung	IB
Normal Lung_GT01129	GSM254691	Female	55	Normal Lung Tissue	IB
Lung Tumor_GT01129	GSM254692	Female	55	Adenocarcinoma of the Lung	IB
Normal Lung_GT01130	GSM254693	Female	71	Normal Lung Tissue	IB
Lung Tumor_GT01130	GSM254694	Female	71	Adenocarcinoma of the Lung	IB
Normal Lung_GT01131	GSM254695	Female	64	Normal Lung Tissue	IA
Lung Tumor_GT01135	GSM254696	Male	60	Adenocarcinoma of the Lung	IB
Lung Tumor_GT01148	GSM254697	Male	69	Adenocarcinoma of the Lung	IB
Lung Tumor_GT01151	GSM254698	Female	80	Adenocarcinoma of the Lung	IIA
Normal Lung_GT01156	GSM254699	Male	73	Normal Lung Tissue	IB
Lung Tumor_GT01175	GSM254700	Female	62	Adenocarcinoma of the Lung	IIB
Lung Tumor_GT01182	GSM254701	Female	78	Adenocarcinoma of the Lung	IB
Normal Lung_GT01182	GSM254702	Female	78	Normal Lung Tissue	IB
Normal Lung_GT01194	GSM254703	Male	67	Normal Lung Tissue	IB
Lung Tumor_GT01194	GSM254704	Male	67	Adenocarcinoma of the Lung	IB
Lung Tumor_GT01222	GSM254705	Male	63	Adenocarcinoma of the Lung	IB
Normal Lung_GT01222	GSM254706	Male	63	Normal Lung Tissue	IB
Lung Tumor_GT01232	GSM254707	Male	81	Adenocarcinoma of the Lung	IB
Normal Lung_GT01232	GSM254708	Male	81	Normal Lung Tissue	IB
Lung Tumor_GT01233	GSM254709	Male	57	Adenocarcinoma of the Lung	IIB
Normal Lung_GT01233	GSM254710	Male	57	Normal Lung Tissue	IIB
Normal Lung_GT01237	GSM254711	Male	60	Normal Lung Tissue	IIB
Normal Lung_GT01239	GSM254712	Male	65	Normal Lung Tissue	IA
Normal Lung_GT01240	GSM254713	Male	75	Normal Lung Tissue	IB
Lung Tumor_GT01243	GSM254714	Male	73	Adenocarcinoma of the Lung	IA
Normal Lung_GT01243	GSM254715	Male	73	Normal Lung Tissue	IA
Lung Tumor_GT01246	GSM254716	Male	76	Adenocarcinoma of the Lung	IIB
Normal Lung_GT01246	GSM254717	Male	76	Normal Lung Tissue	IIB
Lung Tumor_GT01247	GSM254718	Female	62	Adenocarcinoma of the Lung	IIIA
Normal Lung_GT01247	GSM254719	Female	62	Normal Lung Tissue	IIIA
Lung Tumor_GT01274	GSM254720	Male	75	Adenocarcinoma of the Lung	IIB
Lung Tumor_GT01276	GSM254721	Male	73	Adenocarcinoma of the Lung	IIB
Lung Tumor_GT01279	GSM254722	Male	74	Adenocarcinoma of the Lung	IB
Normal Lung_GT01283	GSM254723	Male	77	Normal Lung Tissue	IIB
Lung Tumor_GT01411	GSM254724	Male	63	Adenocarcinoma of the Lung	IIB
Normal Lung_GT01417	GSM254725	Male	69	Normal Lung Tissue	IIA
Lung Tumor_GT01421	GSM254726	Male	68	Adenocarcinoma of the Lung	IB
Normal Lung_GT01421	GSM254727	Male	68	Normal Lung Tissue	IB
Lung Tumor_GT01425	GSM254728	Female	72	Adenocarcinoma of the Lung	IA
Lung Tumor_GT01445	GSM254729	Male	70	Adenocarcinoma of the Lung	IIB
Normal Lung_GT01445	GSM254730	Male	70	Normal Lung Tissue	IIB
Normal Lung_GT01479	GSM254731	Male	63	Normal Lung Tissue	IIB
