# Supplementary material for: AGTR1: a potential biomarker associated with the occurrence and prognosis of lung adenocarcinoma
Source: Front Oncol. 2024 Oct 10;14:1441235. doi: 10.3389/fonc.2024.1441235 (PMC11499140; doi:10.3389/fonc.2024.1441235)
Supplement: Supplementary file 3 [file Table2.xlsx]

## Sheet: Sheet1
case_submitter_id	Sample.ID	gender	age_at_index	tissue_or_organ_of_origin	ajcc_pathologic_stage	ajcc_pathologic_t	Sample.Type
TCGA-05-4249	TCGA-05-4249-01A	female	84	Lower lobe, lung	Stage IB	T2	Primary Tumor
TCGA-05-4384	TCGA-05-4384-01A	female	74	Lower lobe, lung	Stage IB	T2	Primary Tumor
TCGA-05-4390	TCGA-05-4390-01A	female	66	Lower lobe, lung	Stage IB	T2	Primary Tumor
TCGA-05-4403	TCGA-05-4403-01A	female	68	Lower lobe, lung	Stage IB	T2	Primary Tumor
TCGA-05-4415	TCGA-05-4415-01A	female	59	Lower lobe, lung	Stage IB	T2a	Primary Tumor
TCGA-05-4418	TCGA-05-4418-01A	male	64	Lower lobe, lung	Stage IIB	T3	Primary Tumor
TCGA-05-4420	TCGA-05-4420-01A	female	79	Lower lobe, lung	Stage IB	T2	Primary Tumor
TCGA-05-5429	TCGA-05-5429-01A	male	69	Lower lobe, lung	Stage IIA	T2b	Primary Tumor
TCGA-05-5715	TCGA-05-5715-01A	male	78	Lower lobe, lung	Stage IB	T2	Primary Tumor
TCGA-38-4631	TCGA-38-4631-01A	male	71	Lower lobe, lung	Stage IIA	T2a	Primary Tumor
TCGA-38-A44F	TCGA-38-A44F-01A	male	70	Lower lobe, lung	Stage IB	T2	Primary Tumor
TCGA-44-2659	TCGA-44-2659-01A	male	61	Lower lobe, lung	Stage IIIA	T2	Primary Tumor
TCGA-44-2661	TCGA-44-2661-01A	male	'--	Lower lobe, lung	Stage IB	T2	Primary Tumor
TCGA-44-2666	TCGA-44-2666-01A	female	51	Lower lobe, lung	Stage IB	T2a	Primary Tumor
TCGA-44-3396	TCGA-44-3396-01A	male	41	Lower lobe, lung	Stage IV	T1a	Primary Tumor
TCGA-44-3918	TCGA-44-3918-01A	female	'--	Lower lobe, lung	Stage IIB	T2	Primary Tumor
TCGA-44-6778	TCGA-44-6778-01A	female	69	Lower lobe, lung	Stage IIB	T3	Primary Tumor
TCGA-44-7662	TCGA-44-7662-01A	male	71	Lower lobe, lung	Stage IIIB	T4	Primary Tumor
TCGA-44-7667	TCGA-44-7667-01A	male	77	Lower lobe, lung	Stage IA	T1	Primary Tumor
TCGA-44-7670	TCGA-44-7670-01A	male	56	Lower lobe, lung	Stage IA	T1	Primary Tumor
TCGA-44-7671	TCGA-44-7671-01A	female	81	Lower lobe, lung	Stage IA	T1	Primary Tumor
TCGA-44-8117	TCGA-44-8117-01A	female	68	Lower lobe, lung	Stage IIB	T2	Primary Tumor
TCGA-44-8119	TCGA-44-8119-01A	male	64	Lower lobe, lung	Stage IV	TX	Primary Tumor
TCGA-44-A47G	TCGA-44-A47G-01A	female	45	Lower lobe, lung	Stage IA	T1a	Primary Tumor
TCGA-49-4487	TCGA-49-4487-01A	female	63	Lower lobe, lung	Stage IIA	T1b	Primary Tumor
TCGA-49-4488	TCGA-49-4488-01A	female	56	Lower lobe, lung	Stage IIIA	T1	Primary Tumor
TCGA-49-4507	TCGA-49-4507-01A	female	79	Lower lobe, lung	Stage IIB	T2	Primary Tumor
TCGA-49-4512	TCGA-49-4512-01A	male	88	Lower lobe, lung	Stage IA	T1b	Primary Tumor
TCGA-49-6744	TCGA-49-6744-01A	male	47	Lower lobe, lung	Stage IIIA	T2	Primary Tumor
TCGA-49-AAQV	TCGA-49-AAQV-01A	female	73	Lower lobe, lung	Stage IB	T2	Primary Tumor
TCGA-49-AAR0	TCGA-49-AAR0-01A	male	71	Lower lobe, lung	Stage IB	T2	Primary Tumor
TCGA-49-AAR4	TCGA-49-AAR4-01A	female	58	Lower lobe, lung	Stage IA	T1	Primary Tumor
TCGA-49-AAR9	TCGA-49-AAR9-01A	female	62	Lower lobe, lung	Stage IIA	T2a	Primary Tumor
TCGA-49-AARN	TCGA-49-AARN-01A	female	59	Lower lobe, lung	Stage IB	T2	Primary Tumor
TCGA-49-AARR	TCGA-49-AARR-01A	female	63	Lower lobe, lung	Stage IA	T1a	Primary Tumor
TCGA-50-5049	TCGA-50-5049-01A	male	41	Lower lobe, lung	Stage IB	T2	Primary Tumor
TCGA-50-5068	TCGA-50-5068-01A	male	69	Lower lobe, lung	'--	T3	Primary Tumor
TCGA-50-5933	TCGA-50-5933-01A	male	52	Lower lobe, lung	Stage IB	T2a	Primary Tumor
TCGA-50-5935	TCGA-50-5935-01A	female	74	Lower lobe, lung	Stage IA	T1	Primary Tumor
TCGA-50-5944	TCGA-50-5944-01A	female	59	Lower lobe, lung	Stage IIA	T1a	Primary Tumor
TCGA-50-5946	TCGA-50-5946-01A	male	68	Lower lobe, lung	Stage IB	T2	Primary Tumor
TCGA-50-6591	TCGA-50-6591-01A	female	75	Lower lobe, lung	Stage IV	T2	Primary Tumor
TCGA-50-6594	TCGA-50-6594-01A	male	63	Lower lobe, lung	Stage IB	T2	Primary Tumor
TCGA-50-6597	TCGA-50-6597-01A	female	62	Lower lobe, lung	Stage IIA	T1b	Primary Tumor
TCGA-50-6673	TCGA-50-6673-01A	male	'--	Lower lobe, lung	Stage IB	T2	Primary Tumor
TCGA-50-8459	TCGA-50-8459-01A	male	67	Lower lobe, lung	Stage IB	T2	Primary Tumor
TCGA-53-A4EZ	TCGA-53-A4EZ-01A	male	80	Lower lobe, lung	Stage IA	T1a	Primary Tumor
TCGA-55-1592	TCGA-55-1592-01A	male	77	Lower lobe, lung	Stage IIIA	T3	Primary Tumor
TCGA-55-1595	TCGA-55-1595-01A	female	59	Lower lobe, lung	Stage IIIB	T4	Primary Tumor
TCGA-55-6642	TCGA-55-6642-01A	female	61	Lower lobe, lung	Stage IIIA	T1b	Primary Tumor
TCGA-55-6968	TCGA-55-6968-01A	female	76	Lower lobe, lung	Stage IA	T1b	Primary Tumor
TCGA-55-6970	TCGA-55-6970-01A	male	81	Lower lobe, lung	Stage IIB	T2	Primary Tumor
TCGA-55-6972	TCGA-55-6972-01A	male	69	Lower lobe, lung	Stage IIA	T2a	Primary Tumor
TCGA-55-6979	TCGA-55-6979-01A	female	70	Lower lobe, lung	Stage IIIA	T2	Primary Tumor
TCGA-55-6981	TCGA-55-6981-01A	female	59	Lower lobe, lung	Stage IIB	T2	Primary Tumor
TCGA-55-6987	TCGA-55-6987-01A	female	76	Lower lobe, lung	Stage IIIA	T1	Primary Tumor
TCGA-55-7227	TCGA-55-7227-01A	male	64	Lower lobe, lung	Stage IA	T1b	Primary Tumor
TCGA-55-7724	TCGA-55-7724-01A	female	59	Lower lobe, lung	Stage IIIA	T1b	Primary Tumor
TCGA-55-7725	TCGA-55-7725-01A	female	63	Lower lobe, lung	Stage IB	T2a	Primary Tumor
TCGA-55-7910	TCGA-55-7910-01A	male	'--	Lower lobe, lung	Stage IB	T2	Primary Tumor
TCGA-55-8092	TCGA-55-8092-01A	male	68	Lower lobe, lung	Stage IIIA	T2	Primary Tumor
TCGA-55-8205	TCGA-55-8205-01A	male	67	Lower lobe, lung	Stage IB	T2	Primary Tumor
TCGA-55-8302	TCGA-55-8302-01A	female	72	Lower lobe, lung	Stage IIB	T3	Primary Tumor
TCGA-55-8507	TCGA-55-8507-01A	male	69	Lower lobe, lung	Stage IIB	T2	Primary Tumor
TCGA-55-8510	TCGA-55-8510-01A	male	72	Lower lobe, lung	Stage IIIB	T4	Primary Tumor
TCGA-55-8512	TCGA-55-8512-01A	female	70	Lower lobe, lung	Stage IA	T1a	Primary Tumor
TCGA-55-A48Y	TCGA-55-A48Y-01A	male	60	Lower lobe, lung	Stage IA	T1	Primary Tumor
TCGA-55-A48Z	TCGA-55-A48Z-01A	female	49	Lower lobe, lung	Stage IIB	T3	Primary Tumor
TCGA-55-A492	TCGA-55-A492-01A	male	54	Lower lobe, lung	Stage IB	T2	Primary Tumor
TCGA-55-A4DG	TCGA-55-A4DG-01A	male	61	Lower lobe, lung	Stage IV	T1	Primary Tumor
TCGA-64-1677	TCGA-64-1677-01A	male	73	Lower lobe, lung	Stage IIB	T3	Primary Tumor
TCGA-64-1679	TCGA-64-1679-01A	male	60	Lower lobe, lung	Stage IA	T1b	Primary Tumor
TCGA-64-1680	TCGA-64-1680-01A	female	77	Lower lobe, lung	Stage IIIA	T2	Primary Tumor
TCGA-64-5778	TCGA-64-5778-01A	male	61	Lower lobe, lung	Stage IIB	T2	Primary Tumor
TCGA-64-5779	TCGA-64-5779-01A	female	59	Lower lobe, lung	Stage IB	T2	Primary Tumor
TCGA-64-5781	TCGA-64-5781-01A	female	75	Lower lobe, lung	Stage IA	T1a	Primary Tumor
TCGA-67-3773	TCGA-67-3773-01A	female	72	Lower lobe, lung	Stage IA	T1b	Primary Tumor
TCGA-67-4679	TCGA-67-4679-01A	male	70	Lower lobe, lung	Stage IA	T1a	Primary Tumor
TCGA-67-6217	TCGA-67-6217-01A	female	76	Lower lobe, lung	Stage IIA	T2b	Primary Tumor
TCGA-69-7760	TCGA-69-7760-01A	female	55	Lower lobe, lung	Stage IB	T2a	Primary Tumor
TCGA-69-7763	TCGA-69-7763-01A	female	74	Lower lobe, lung	Stage IIIA	T4	Primary Tumor
TCGA-69-7764	TCGA-69-7764-01A	female	63	Lower lobe, lung	Stage II	T1	Primary Tumor
TCGA-69-7974	TCGA-69-7974-01A	female	56	Lower lobe, lung	Stage IA	T1	Primary Tumor
TCGA-69-8253	TCGA-69-8253-01A	male	66	Lower lobe, lung	Stage IIIA	T2	Primary Tumor
TCGA-69-8254	TCGA-69-8254-01A	female	69	Lower lobe, lung	Stage IA	T1b	Primary Tumor
TCGA-69-8255	TCGA-69-8255-01A	female	63	Lower lobe, lung	Stage IV	T2	Primary Tumor
TCGA-73-4658	TCGA-73-4658-01A	male	70	Lower lobe, lung	Stage IIA	T2a	Primary Tumor
TCGA-73-4662	TCGA-73-4662-01A	female	55	Lower lobe, lung	Stage I	T1a	Primary Tumor
TCGA-73-4668	TCGA-73-4668-01A	male	68	Lower lobe, lung	Stage IIB	T3	Primary Tumor
TCGA-73-4675	TCGA-73-4675-01A	female	66	Lower lobe, lung	Stage IIIA	T2b	Primary Tumor
TCGA-73-4676	TCGA-73-4676-01A	female	63	Lower lobe, lung	Stage IB	T2a	Primary Tumor
TCGA-73-7498	TCGA-73-7498-01A	male	77	Lower lobe, lung	Stage IIB	T3	Primary Tumor
TCGA-73-7499	TCGA-73-7499-01A	male	76	Lower lobe, lung	Stage IIIB	T4	Primary Tumor
TCGA-73-A9RS	TCGA-73-A9RS-01A	female	68	Lower lobe, lung	Stage IA	T1a	Primary Tumor
TCGA-75-5125	TCGA-75-5125-01A	male	61	Lower lobe, lung	Stage IIB	T2	Primary Tumor
TCGA-75-5146	TCGA-75-5146-01A	male	59	Lower lobe, lung	Stage IIB	T2	Primary Tumor
TCGA-75-7027	TCGA-75-7027-01A	female	77	Lower lobe, lung	Stage IIB	T3	Primary Tumor
TCGA-78-7150	TCGA-78-7150-01A	male	75	Lower lobe, lung	Stage IIA	T1b	Primary Tumor
TCGA-78-7152	TCGA-78-7152-01A	female	63	Lower lobe, lung	Stage IIB	T2	Primary Tumor
TCGA-78-7155	TCGA-78-7155-01A	female	77	Lower lobe, lung	Stage IA	T1	Primary Tumor
TCGA-78-7156	TCGA-78-7156-01A	female	83	Lower lobe, lung	Stage IIIA	T2a	Primary Tumor
TCGA-78-7161	TCGA-78-7161-01A	female	78	Lower lobe, lung	Stage IIIA	T2a	Primary Tumor
TCGA-78-7166	TCGA-78-7166-01A	female	58	Lower lobe, lung	Stage IA	T1b	Primary Tumor
TCGA-78-7167	TCGA-78-7167-01A	female	61	Lower lobe, lung	Stage IB	T2a	Primary Tumor
TCGA-78-7220	TCGA-78-7220-01A	male	59	Lower lobe, lung	Stage IIIA	T3	Primary Tumor
TCGA-78-7537	TCGA-78-7537-01A	male	82	Lower lobe, lung	Stage IB	T2	Primary Tumor
TCGA-78-7540	TCGA-78-7540-01A	female	80	Lower lobe, lung	Stage IB	T2	Primary Tumor
TCGA-78-8655	TCGA-78-8655-01A	male	73	Lower lobe, lung	Stage IB	T2a	Primary Tumor
TCGA-78-8662	TCGA-78-8662-01A	female	50	Lower lobe, lung	Stage IIA	T2b	Primary Tumor
TCGA-80-5608	TCGA-80-5608-01A	male	58	Lower lobe, lung	Stage IB	T2a	Primary Tumor
TCGA-80-5611	TCGA-80-5611-01A	male	84	Lower lobe, lung	Stage IIB	T2	Primary Tumor
TCGA-86-7713	TCGA-86-7713-01A	female	76	Lower lobe, lung	Stage IB	T2	Primary Tumor
TCGA-86-7954	TCGA-86-7954-01A	male	77	Lower lobe, lung	Stage IB	T2a	Primary Tumor
TCGA-86-8073	TCGA-86-8073-01A	female	65	Lower lobe, lung	Stage IIB	T1	Primary Tumor
TCGA-86-8074	TCGA-86-8074-01A	female	67	Lower lobe, lung	Stage IA	T1a	Primary Tumor
TCGA-86-8280	TCGA-86-8280-01A	male	61	Lower lobe, lung	Stage IV	T4	Primary Tumor
TCGA-86-8669	TCGA-86-8669-01A	female	54	Lower lobe, lung	Stage IB	T2	Primary Tumor
TCGA-91-6848	TCGA-91-6848-01A	male	79	Lower lobe, lung	Stage IIA	T1	Primary Tumor
TCGA-93-7348	TCGA-93-7348-01A	female	57	Lower lobe, lung	Stage IIIB	T4	Primary Tumor
TCGA-93-A4JN	TCGA-93-A4JN-01A	male	69	Lower lobe, lung	Stage IIIA	T3	Primary Tumor
TCGA-93-A4JP	TCGA-93-A4JP-01A	male	74	Lower lobe, lung	Stage IA	T1	Primary Tumor
TCGA-95-7039	TCGA-95-7039-01A	female	70	Lower lobe, lung	Stage IA	T1a	Primary Tumor
TCGA-95-A4VK	TCGA-95-A4VK-01A	female	74	Lower lobe, lung	Stage IA	T1	Primary Tumor
TCGA-95-A4VN	TCGA-95-A4VN-01A	female	65	Lower lobe, lung	Stage IB	T2	Primary Tumor
TCGA-95-A4VP	TCGA-95-A4VP-01A	female	54	Lower lobe, lung	Stage IIA	T2b	Primary Tumor
TCGA-97-7553	TCGA-97-7553-01A	female	52	Lower lobe, lung	Stage IB	T2a	Primary Tumor
TCGA-97-7937	TCGA-97-7937-01A	male	76	Lower lobe, lung	Stage IB	T2a	Primary Tumor
TCGA-97-A4M1	TCGA-97-A4M1-01A	female	70	Lower lobe, lung	Stage IIB	T3	Primary Tumor
TCGA-L9-A50W	TCGA-L9-A50W-01A	male	58	Lower lobe, lung	Stage IIIA	T2	Primary Tumor
TCGA-L9-A5IP	TCGA-L9-A5IP-01A	female	71	Lower lobe, lung	Stage IIB	T2	Primary Tumor
TCGA-L9-A743	TCGA-L9-A743-01A	male	85	Lower lobe, lung	'--	T2b	Primary Tumor
TCGA-MN-A4N1	TCGA-MN-A4N1-01A	male	52	Lower lobe, lung	Stage IA	T1b	Primary Tumor
TCGA-MN-A4N4	TCGA-MN-A4N4-01A	male	72	Lower lobe, lung	Stage IIA	T2a	Primary Tumor
TCGA-MP-A4T6	TCGA-MP-A4T6-01A	female	74	Lower lobe, lung	Stage IB	T2	Primary Tumor
TCGA-MP-A4T7	TCGA-MP-A4T7-01A	female	62	Lower lobe, lung	Stage IIIA	T1a	Primary Tumor
TCGA-MP-A4T8	TCGA-MP-A4T8-01A	male	64	Lower lobe, lung	Stage IB	T2	Primary Tumor
TCGA-MP-A4TF	TCGA-MP-A4TF-01A	female	79	Lower lobe, lung	Stage IIIA	T3	Primary Tumor
TCGA-MP-A4TH	TCGA-MP-A4TH-01A	female	72	Lower lobe, lung	Stage IIIB	T4	Primary Tumor
TCGA-MP-A4TI	TCGA-MP-A4TI-01A	male	58	Lower lobe, lung	Stage IA	T1a	Primary Tumor
TCGA-NJ-A7XG	TCGA-NJ-A7XG-01A	male	71	Lower lobe, lung	Stage IIIA	T2	Primary Tumor
TCGA-O1-A52J	TCGA-O1-A52J-01A	female	77	Lower lobe, lung	Stage IA	T1b	Primary Tumor
TCGA-38-4625	TCGA-38-4625-11A	female	60	Lung, NOS	'--	'--	Solid Tissue Normal
TCGA-38-4626	TCGA-38-4626-11A	female	53	Lung, NOS	'--	'--	Solid Tissue Normal
TCGA-49-4490	TCGA-49-4490-01A	male	65	Lung, NOS	Stage IIB	T2	Primary Tumor
TCGA-50-6595	TCGA-50-6595-01A	male	61	Lung, NOS	Stage IIB	T3	Primary Tumor
TCGA-55-6986	TCGA-55-6986-01A	male	59	Lung, NOS	Stage IA	T1	Primary Tumor
TCGA-55-7576	TCGA-55-7576-01A	male	60	Lung, NOS	Stage IIIA	T3	Primary Tumor
TCGA-55-8513	TCGA-55-8513-01A	male	62	Lung, NOS	Stage IV	T4	Primary Tumor
TCGA-64-5775	TCGA-64-5775-01A	male	67	Lung, NOS	Stage IIIA	T2	Primary Tumor
TCGA-69-A59K	TCGA-69-A59K-01A	male	68	Lung, NOS	Stage IIB	T2b	Primary Tumor
TCGA-91-6835	TCGA-91-6835-01A	female	50	Lung, NOS	Stage IIB	T2	Primary Tumor
TCGA-NJ-A55O	TCGA-NJ-A55O-01A	female	77	Lung, NOS	Stage IV	T2	Primary Tumor
TCGA-55-1596	TCGA-55-1596-01A	female	73	Main bronchus	Stage IIIA	T3	Primary Tumor
TCGA-NJ-A4YP	TCGA-NJ-A4YP-01A	male	60	Main bronchus	Stage IB	T2	Primary Tumor
TCGA-05-4397	TCGA-05-4397-01A	male	67	Middle lobe, lung	Stage IIIA	T3	Primary Tumor
TCGA-44-2655	TCGA-44-2655-01A	male	69	Middle lobe, lung	Stage IA	T1b	Primary Tumor
TCGA-49-4501	TCGA-49-4501-01A	male	66	Middle lobe, lung	Stage IA	T1a	Primary Tumor
TCGA-55-1594	TCGA-55-1594-01A	female	52	Middle lobe, lung	Stage IV	T4	Primary Tumor
TCGA-55-5899	TCGA-55-5899-01A	male	81	Middle lobe, lung	Stage IIA	T2b	Primary Tumor
TCGA-55-7726	TCGA-55-7726-01A	female	70	Middle lobe, lung	Stage IA	T1b	Primary Tumor
TCGA-55-8097	TCGA-55-8097-01A	male	65	Middle lobe, lung	Stage IIB	T2	Primary Tumor
TCGA-75-5147	TCGA-75-5147-01A	female	69	Middle lobe, lung	Stage IIIA	T2	Primary Tumor
TCGA-91-6828	TCGA-91-6828-01A	male	74	Middle lobe, lung	Stage IA	T1b	Primary Tumor
TCGA-91-7771	TCGA-91-7771-01A	male	70	Middle lobe, lung	Stage IIA	T2b	Primary Tumor
TCGA-97-7547	TCGA-97-7547-01A	female	66	Middle lobe, lung	Stage IB	T2	Primary Tumor
TCGA-97-7554	TCGA-97-7554-01A	female	42	Middle lobe, lung	Stage IB	T2a	Primary Tumor
TCGA-J2-A4AE	TCGA-J2-A4AE-01A	female	64	Middle lobe, lung	Stage IB	T2a	Primary Tumor
TCGA-38-7271	TCGA-38-7271-01A	male	63	Overlapping lesion of lung	Stage IV	T2a	Primary Tumor
TCGA-05-4250	TCGA-05-4250-01A	male	49	Upper lobe, lung	Stage IIIA	T4	Primary Tumor
TCGA-05-4382	TCGA-05-4382-01A	male	59	Upper lobe, lung	Stage IIIA	T2	Primary Tumor
TCGA-05-4389	TCGA-05-4389-01A	female	73	Upper lobe, lung	Stage IIA	T1b	Primary Tumor
TCGA-05-4396	TCGA-05-4396-01A	male	54	Upper lobe, lung	Stage IB	T2a	Primary Tumor
TCGA-05-4398	TCGA-05-4398-01A	female	67	Upper lobe, lung	Stage IB	T2	Primary Tumor
TCGA-05-4405	TCGA-05-4405-01A	female	65	Upper lobe, lung	Stage IA	T1	Primary Tumor
TCGA-05-4417	TCGA-05-4417-01A	female	53	Upper lobe, lung	Stage IIIA	T1	Primary Tumor
TCGA-05-4422	TCGA-05-4422-01A	female	77	Upper lobe, lung	Stage IA	T1	Primary Tumor
TCGA-05-4424	TCGA-05-4424-01A	female	66	Upper lobe, lung	Stage IB	T2a	Primary Tumor
TCGA-05-4426	TCGA-05-4426-01A	male	61	Upper lobe, lung	Stage IIB	T2b	Primary Tumor
TCGA-05-4427	TCGA-05-4427-01A	female	86	Upper lobe, lung	Stage IA	T1	Primary Tumor
TCGA-05-4430	TCGA-05-4430-01A	male	56	Upper lobe, lung	Stage IA	T1a	Primary Tumor
TCGA-05-4432	TCGA-05-4432-01A	female	73	Upper lobe, lung	Stage IIA	T2a	Primary Tumor
TCGA-05-4433	TCGA-05-4433-01A	female	72	Upper lobe, lung	Stage IB	T2	Primary Tumor
TCGA-05-5420	TCGA-05-5420-01A	male	72	Upper lobe, lung	Stage IA	T1a	Primary Tumor
TCGA-05-5423	TCGA-05-5423-01A	male	68	Upper lobe, lung	Stage IIB	T3	Primary Tumor
TCGA-05-5425	TCGA-05-5425-01A	male	85	Upper lobe, lung	Stage IB	T2	Primary Tumor
TCGA-35-3615	TCGA-35-3615-01A	female	64	Upper lobe, lung	Stage IIA	T2a	Primary Tumor
TCGA-35-4122	TCGA-35-4122-01A	male	74	Upper lobe, lung	Stage IIIA	T2	Primary Tumor
TCGA-35-4123	TCGA-35-4123-01A	male	53	Upper lobe, lung	Stage IIB	T2	Primary Tumor
TCGA-38-4625	TCGA-38-4625-01A	female	60	Upper lobe, lung	Stage IIIB	T1a	Primary Tumor
TCGA-38-4626	TCGA-38-4626-01A	female	53	Upper lobe, lung	Stage IB	T2	Primary Tumor
TCGA-38-4629	TCGA-38-4629-01A	male	63	Upper lobe, lung	Stage IA	T1a	Primary Tumor
TCGA-38-4630	TCGA-38-4630-01A	male	59	Upper lobe, lung	Stage IIA	T1	Primary Tumor
TCGA-38-4632	TCGA-38-4632-01A	male	45	Upper lobe, lung	Stage IIA	T2a	Primary Tumor
TCGA-38-6178	TCGA-38-6178-01A	male	55	Upper lobe, lung	Stage IIB	T2	Primary Tumor
TCGA-44-2656	TCGA-44-2656-01A	female	69	Upper lobe, lung	Stage IV	T2	Primary Tumor
TCGA-44-2657	TCGA-44-2657-01A	female	69	Upper lobe, lung	Stage IA	T1	Primary Tumor
TCGA-44-2665	TCGA-44-2665-01A	female	76	Upper lobe, lung	Stage IA	T1	Primary Tumor
TCGA-44-3398	TCGA-44-3398-01A	male	'--	Upper lobe, lung	Stage IIB	T2	Primary Tumor
TCGA-44-3917	TCGA-44-3917-01A	female	57	Upper lobe, lung	'--	T2b	Primary Tumor
TCGA-44-4112	TCGA-44-4112-01A	male	73	Upper lobe, lung	Stage IIB	T3	Primary Tumor
TCGA-44-5644	TCGA-44-5644-01A	male	75	Upper lobe, lung	Stage IA	T1b	Primary Tumor
TCGA-44-5645	TCGA-44-5645-01A	female	72	Upper lobe, lung	Stage IB	T2	Primary Tumor
TCGA-44-6145	TCGA-44-6145-01A	male	80	Upper lobe, lung	Stage IB	T2a	Primary Tumor
TCGA-44-6146	TCGA-44-6146-01A	female	59	Upper lobe, lung	Stage IA	T1	Primary Tumor
TCGA-44-6147	TCGA-44-6147-01A	male	67	Upper lobe, lung	Stage IA	T1	Primary Tumor
TCGA-44-6148	TCGA-44-6148-01A	male	46	Upper lobe, lung	Stage IIA	T2a	Primary Tumor
TCGA-44-6774	TCGA-44-6774-01A	female	76	Upper lobe, lung	Stage IB	T2a	Primary Tumor
TCGA-44-6775	TCGA-44-6775-01A	female	65	Upper lobe, lung	Stage IA	T1	Primary Tumor
TCGA-44-6776	TCGA-44-6776-01A	male	41	Upper lobe, lung	Stage IIB	T3	Primary Tumor
TCGA-44-6777	TCGA-44-6777-01A	female	40	Upper lobe, lung	Stage IV	T3	Primary Tumor
TCGA-44-6779	TCGA-44-6779-01A	female	87	Upper lobe, lung	Stage IIIA	T2	Primary Tumor
TCGA-44-7660	TCGA-44-7660-01A	female	61	Upper lobe, lung	Stage IA	T1b	Primary Tumor
TCGA-44-7672	TCGA-44-7672-01A	male	57	Upper lobe, lung	Stage IB	T2a	Primary Tumor
TCGA-44-8120	TCGA-44-8120-01A	male	72	Upper lobe, lung	Stage IB	T2	Primary Tumor
TCGA-44-A479	TCGA-44-A479-01A	female	47	Upper lobe, lung	Stage IIIB	T4	Primary Tumor
TCGA-44-A4SS	TCGA-44-A4SS-01A	female	'--	Upper lobe, lung	Stage IIIA	T2	Primary Tumor
TCGA-44-A4SU	TCGA-44-A4SU-01A	female	48	Upper lobe, lung	Stage I	T1	Primary Tumor
TCGA-49-4494	TCGA-49-4494-01A	male	68	Upper lobe, lung	Stage IB	T2	Primary Tumor
TCGA-49-4506	TCGA-49-4506-01A	female	85	Upper lobe, lung	Stage IB	T2	Primary Tumor
TCGA-49-6745	TCGA-49-6745-01A	female	65	Upper lobe, lung	Stage IIA	T2a	Primary Tumor
TCGA-49-AAR2	TCGA-49-AAR2-01A	female	60	Upper lobe, lung	Stage IB	T2	Primary Tumor
TCGA-49-AARE	TCGA-49-AARE-01A	female	70	Upper lobe, lung	Stage IA	T1a	Primary Tumor
TCGA-49-AARO	TCGA-49-AARO-01A	male	57	Upper lobe, lung	Stage IA	T1	Primary Tumor
TCGA-49-AARQ	TCGA-49-AARQ-01A	female	80	Upper lobe, lung	Stage IA	T1b	Primary Tumor
TCGA-4B-A93V	TCGA-4B-A93V-01A	female	74	Upper lobe, lung	Stage IIIA	T2	Primary Tumor
TCGA-50-5044	TCGA-50-5044-01A	female	72	Upper lobe, lung	Stage IB	T2a	Primary Tumor
TCGA-50-5055	TCGA-50-5055-01A	female	54	Upper lobe, lung	Stage IIIA	T2a	Primary Tumor
TCGA-50-5066	TCGA-50-5066-01A	male	71	Upper lobe, lung	Stage IA	T1b	Primary Tumor
TCGA-50-5072	TCGA-50-5072-01A	female	62	Upper lobe, lung	Stage IIB	T3	Primary Tumor
TCGA-50-5930	TCGA-50-5930-01A	female	52	Upper lobe, lung	Stage IA	T1b	Primary Tumor
TCGA-50-5932	TCGA-50-5932-01A	female	55	Upper lobe, lung	Stage IB	T2	Primary Tumor
TCGA-50-5936	TCGA-50-5936-01A	male	59	Upper lobe, lung	Stage IB	T2	Primary Tumor
TCGA-50-5939	TCGA-50-5939-01A	female	51	Upper lobe, lung	Stage IIIB	T4	Primary Tumor
TCGA-50-5941	TCGA-50-5941-01A	female	73	Upper lobe, lung	Stage IIIA	T2	Primary Tumor
TCGA-50-5942	TCGA-50-5942-01A	male	69	Upper lobe, lung	Stage IA	T1	Primary Tumor
TCGA-50-6590	TCGA-50-6590-01A	male	45	Upper lobe, lung	Stage IB	T2	Primary Tumor
TCGA-50-6593	TCGA-50-6593-01A	female	63	Upper lobe, lung	Stage IIIA	T4	Primary Tumor
TCGA-50-7109	TCGA-50-7109-01A	male	74	Upper lobe, lung	Stage IA	T1a	Primary Tumor
TCGA-50-8457	TCGA-50-8457-01A	female	75	Upper lobe, lung	Stage IA	T1a	Primary Tumor
TCGA-50-8460	TCGA-50-8460-01A	female	48	Upper lobe, lung	Stage IB	T2	Primary Tumor
TCGA-53-7624	TCGA-53-7624-01A	male	75	Upper lobe, lung	Stage IIB	T3	Primary Tumor
TCGA-53-7813	TCGA-53-7813-01A	female	60	Upper lobe, lung	Stage IA	T1	Primary Tumor
TCGA-55-6543	TCGA-55-6543-01A	female	39	Upper lobe, lung	Stage IA	T1a	Primary Tumor
TCGA-55-6712	TCGA-55-6712-01A	female	62	Upper lobe, lung	Stage IB	T2	Primary Tumor
TCGA-55-6969	TCGA-55-6969-01A	female	69	Upper lobe, lung	Stage IA	T1b	Primary Tumor
TCGA-55-6971	TCGA-55-6971-01A	female	40	Upper lobe, lung	Stage IV	T2	Primary Tumor
TCGA-55-6975	TCGA-55-6975-01A	male	60	Upper lobe, lung	Stage IV	T1a	Primary Tumor
TCGA-55-6978	TCGA-55-6978-01A	male	71	Upper lobe, lung	Stage IA	T1a	Primary Tumor
TCGA-55-6980	TCGA-55-6980-01A	female	69	Upper lobe, lung	Stage IA	T1b	Primary Tumor
TCGA-55-6982	TCGA-55-6982-01A	female	65	Upper lobe, lung	Stage IIA	T1	Primary Tumor
TCGA-55-6983	TCGA-55-6983-01A	female	59	Upper lobe, lung	Stage IIB	T2	Primary Tumor
TCGA-55-6984	TCGA-55-6984-01A	female	'--	Upper lobe, lung	Stage IA	T1	Primary Tumor
TCGA-55-6985	TCGA-55-6985-01A	female	80	Upper lobe, lung	Stage IIB	T3	Primary Tumor
TCGA-55-7281	TCGA-55-7281-01A	male	83	Upper lobe, lung	Stage IA	T1b	Primary Tumor
TCGA-55-7283	TCGA-55-7283-01A	female	67	Upper lobe, lung	Stage IB	T2	Primary Tumor
TCGA-55-7573	TCGA-55-7573-01A	female	62	Upper lobe, lung	Stage IA	T1	Primary Tumor
TCGA-55-7574	TCGA-55-7574-01A	male	62	Upper lobe, lung	Stage IIIA	T2	Primary Tumor
TCGA-55-7727	TCGA-55-7727-01A	male	70	Upper lobe, lung	Stage IIB	T3	Primary Tumor
TCGA-55-7728	TCGA-55-7728-01A	female	82	Upper lobe, lung	Stage IB	T2	Primary Tumor
TCGA-55-7815	TCGA-55-7815-01A	male	72	Upper lobe, lung	Stage IB	T2	Primary Tumor
TCGA-55-7907	TCGA-55-7907-01A	female	60	Upper lobe, lung	Stage IIB	T3	Primary Tumor
TCGA-55-7914	TCGA-55-7914-01A	female	70	Upper lobe, lung	Stage IB	T2a	Primary Tumor
TCGA-55-7995	TCGA-55-7995-01A	female	60	Upper lobe, lung	Stage IB	T2a	Primary Tumor
TCGA-55-8085	TCGA-55-8085-01A	male	51	Upper lobe, lung	Stage IV	T2b	Primary Tumor
TCGA-55-8087	TCGA-55-8087-01A	female	71	Upper lobe, lung	Stage IIA	T1b	Primary Tumor
TCGA-55-8089	TCGA-55-8089-01A	female	45	Upper lobe, lung	Stage IIIA	T3	Primary Tumor
TCGA-55-8090	TCGA-55-8090-01A	male	38	Upper lobe, lung	Stage IA	T1	Primary Tumor
TCGA-55-8094	TCGA-55-8094-01A	female	54	Upper lobe, lung	Stage IB	T2a	Primary Tumor
TCGA-55-8203	TCGA-55-8203-01A	female	60	Upper lobe, lung	Stage IA	T1	Primary Tumor
TCGA-55-8206	TCGA-55-8206-01A	male	49	Upper lobe, lung	Stage IA	T1b	Primary Tumor
TCGA-55-8207	TCGA-55-8207-01A	female	33	Upper lobe, lung	Stage IB	T2	Primary Tumor
TCGA-55-8208	TCGA-55-8208-01A	male	60	Upper lobe, lung	Stage IIA	T2a	Primary Tumor
TCGA-55-8299	TCGA-55-8299-01A	female	67	Upper lobe, lung	Stage IA	T1	Primary Tumor
TCGA-55-8301	TCGA-55-8301-01A	male	51	Upper lobe, lung	Stage IIIA	T2	Primary Tumor
TCGA-55-8505	TCGA-55-8505-01A	female	81	Upper lobe, lung	Stage IB	T2a	Primary Tumor
TCGA-55-8506	TCGA-55-8506-01A	female	73	Upper lobe, lung	Stage IA	T1b	Primary Tumor
TCGA-55-8508	TCGA-55-8508-01A	female	65	Upper lobe, lung	Stage IIB	T2	Primary Tumor
TCGA-55-8514	TCGA-55-8514-01A	male	64	Upper lobe, lung	Stage IA	T1b	Primary Tumor
TCGA-55-8615	TCGA-55-8615-01A	female	75	Upper lobe, lung	Stage IIA	T2b	Primary Tumor
TCGA-55-8616	TCGA-55-8616-01A	male	68	Upper lobe, lung	Stage IIIA	T2	Primary Tumor
TCGA-55-8619	TCGA-55-8619-01A	male	67	Upper lobe, lung	Stage IA	T1b	Primary Tumor
TCGA-55-8620	TCGA-55-8620-01A	male	63	Upper lobe, lung	Stage IIA	T2a	Primary Tumor
TCGA-55-8621	TCGA-55-8621-01A	female	67	Upper lobe, lung	Stage IIIA	T2	Primary Tumor
TCGA-55-A48X	TCGA-55-A48X-01A	male	61	Upper lobe, lung	Stage IA	T1a	Primary Tumor
TCGA-55-A490	TCGA-55-A490-01A	male	65	Upper lobe, lung	Stage IB	T2	Primary Tumor
TCGA-55-A493	TCGA-55-A493-01A	female	58	Upper lobe, lung	Stage IIIA	T1	Primary Tumor
TCGA-55-A494	TCGA-55-A494-01A	female	72	Upper lobe, lung	Stage IA	T1	Primary Tumor
TCGA-55-A4DF	TCGA-55-A4DF-01A	female	74	Upper lobe, lung	Stage IIIA	T2	Primary Tumor
TCGA-55-A57B	TCGA-55-A57B-01A	male	58	Upper lobe, lung	Stage IB	T2a	Primary Tumor
TCGA-62-8395	TCGA-62-8395-01A	female	72	Upper lobe, lung	Stage IIIA	T3	Primary Tumor
TCGA-62-8399	TCGA-62-8399-01A	female	79	Upper lobe, lung	Stage IIIA	T3	Primary Tumor
TCGA-62-8402	TCGA-62-8402-01A	female	73	Upper lobe, lung	Stage IB	T2	Primary Tumor
TCGA-62-A46O	TCGA-62-A46O-01A	male	42	Upper lobe, lung	Stage IA	T1	Primary Tumor
TCGA-62-A46R	TCGA-62-A46R-01A	female	58	Upper lobe, lung	Stage IIA	T2b	Primary Tumor
TCGA-62-A46Y	TCGA-62-A46Y-01A	female	69	Upper lobe, lung	Stage IIB	T3	Primary Tumor
TCGA-62-A470	TCGA-62-A470-01A	male	42	Upper lobe, lung	Stage IV	T2	Primary Tumor
TCGA-62-A472	TCGA-62-A472-01A	male	72	Upper lobe, lung	Stage IA	T1	Primary Tumor
TCGA-64-1676	TCGA-64-1676-01A	female	67	Upper lobe, lung	Stage IA	T1b	Primary Tumor
TCGA-64-5774	TCGA-64-5774-01A	female	56	Upper lobe, lung	Stage IIA	T1b	Primary Tumor
TCGA-64-5815	TCGA-64-5815-01A	female	78	Upper lobe, lung	Stage IA	T1a	Primary Tumor
TCGA-67-3770	TCGA-67-3770-01A	female	72	Upper lobe, lung	Stage IA	T1b	Primary Tumor
TCGA-67-3771	TCGA-67-3771-01A	female	76	Upper lobe, lung	Stage IB	T2	Primary Tumor
TCGA-67-3772	TCGA-67-3772-01A	male	60	Upper lobe, lung	Stage IB	T2	Primary Tumor
TCGA-67-3774	TCGA-67-3774-01A	female	64	Upper lobe, lung	Stage IB	T2a	Primary Tumor
TCGA-67-6215	TCGA-67-6215-01A	female	74	Upper lobe, lung	Stage IV	TX	Primary Tumor
TCGA-69-7765	TCGA-69-7765-01A	female	50	Upper lobe, lung	Stage IA	T1a	Primary Tumor
TCGA-69-7973	TCGA-69-7973-01A	female	75	Upper lobe, lung	Stage IA	T1	Primary Tumor
TCGA-69-7978	TCGA-69-7978-01A	male	70	Upper lobe, lung	Stage IA	T2	Primary Tumor
TCGA-69-7979	TCGA-69-7979-01A	male	58	Upper lobe, lung	'--	T1a	Primary Tumor
TCGA-69-7980	TCGA-69-7980-01A	female	41	Upper lobe, lung	Stage I	T2	Primary Tumor
TCGA-69-8453	TCGA-69-8453-01A	female	47	Upper lobe, lung	Stage IIA	T1b	Primary Tumor
TCGA-71-6725	TCGA-71-6725-01A	male	68	Upper lobe, lung	Stage IA	T1	Primary Tumor
TCGA-71-8520	TCGA-71-8520-01A	male	82	Upper lobe, lung	Stage IIIA	T2a	Primary Tumor
TCGA-73-4670	TCGA-73-4670-01A	male	71	Upper lobe, lung	Stage IV	T2a	Primary Tumor
TCGA-75-6206	TCGA-75-6206-01A	male	56	Upper lobe, lung	Stage IA	T1b	Primary Tumor
TCGA-75-6212	TCGA-75-6212-01A	female	51	Upper lobe, lung	Stage IB	T2	Primary Tumor
TCGA-75-6214	TCGA-75-6214-01A	male	70	Upper lobe, lung	Stage IA	T1	Primary Tumor
TCGA-75-7025	TCGA-75-7025-01A	male	66	Upper lobe, lung	Stage IV	T2	Primary Tumor
TCGA-78-7143	TCGA-78-7143-01A	male	65	Upper lobe, lung	Stage IA	T2	Primary Tumor
TCGA-78-7145	TCGA-78-7145-01A	male	72	Upper lobe, lung	Stage IB	T2	Primary Tumor
TCGA-78-7146	TCGA-78-7146-01A	female	71	Upper lobe, lung	Stage IB	T2a	Primary Tumor
TCGA-78-7147	TCGA-78-7147-01A	male	56	Upper lobe, lung	Stage IIA	T2a	Primary Tumor
TCGA-78-7148	TCGA-78-7148-01A	male	74	Upper lobe, lung	Stage IIB	T2	Primary Tumor
TCGA-78-7149	TCGA-78-7149-01A	female	64	Upper lobe, lung	Stage IB	T2a	Primary Tumor
TCGA-78-7158	TCGA-78-7158-01A	female	84	Upper lobe, lung	Stage I	T1	Primary Tumor
TCGA-78-7159	TCGA-78-7159-01A	male	61	Upper lobe, lung	Stage IB	T2a	Primary Tumor
TCGA-78-7160	TCGA-78-7160-01A	female	73	Upper lobe, lung	Stage IA	T1b	Primary Tumor
TCGA-78-7535	TCGA-78-7535-01A	female	54	Upper lobe, lung	Stage IIB	T3	Primary Tumor
TCGA-78-7539	TCGA-78-7539-01A	female	70	Upper lobe, lung	Stage I	T1b	Primary Tumor
TCGA-78-7542	TCGA-78-7542-01A	female	60	Upper lobe, lung	Stage IA	T1a	Primary Tumor
TCGA-78-8640	TCGA-78-8640-01A	female	66	Upper lobe, lung	Stage IIB	T2	Primary Tumor
TCGA-78-8660	TCGA-78-8660-01A	female	72	Upper lobe, lung	Stage IA	T1b	Primary Tumor
TCGA-83-5908	TCGA-83-5908-01A	male	65	Upper lobe, lung	Stage IB	T2	Primary Tumor
TCGA-86-6851	TCGA-86-6851-01A	female	68	Upper lobe, lung	Stage IIB	T2	Primary Tumor
TCGA-86-7701	TCGA-86-7701-01A	female	58	Upper lobe, lung	Stage IB	T2	Primary Tumor
TCGA-86-7711	TCGA-86-7711-01A	male	78	Upper lobe, lung	Stage IIA	T2b	Primary Tumor
TCGA-86-7714	TCGA-86-7714-01A	male	70	Upper lobe, lung	Stage IIIA	T1a	Primary Tumor
TCGA-86-7953	TCGA-86-7953-01A	female	60	Upper lobe, lung	Stage IIA	T2a	Primary Tumor
TCGA-86-8054	TCGA-86-8054-01A	male	56	Upper lobe, lung	'--	T4	Primary Tumor
TCGA-86-8056	TCGA-86-8056-01A	female	72	Upper lobe, lung	Stage IA	T1	Primary Tumor
TCGA-86-8076	TCGA-86-8076-01A	male	77	Upper lobe, lung	Stage IIA	T2a	Primary Tumor
TCGA-86-8278	TCGA-86-8278-01A	female	52	Upper lobe, lung	Stage IA	T1a	Primary Tumor
TCGA-86-8279	TCGA-86-8279-01A	male	62	Upper lobe, lung	Stage IIB	T3	Primary Tumor
TCGA-86-8585	TCGA-86-8585-01A	female	60	Upper lobe, lung	Stage IA	T1	Primary Tumor
TCGA-86-8671	TCGA-86-8671-01A	male	'--	Upper lobe, lung	Stage IB	T2	Primary Tumor
TCGA-86-A456	TCGA-86-A456-01A	female	72	Upper lobe, lung	Stage IIB	T2b	Primary Tumor
TCGA-86-A4P7	TCGA-86-A4P7-01A	male	72	Upper lobe, lung	Stage IB	T2	Primary Tumor
TCGA-86-A4P8	TCGA-86-A4P8-01A	female	63	Upper lobe, lung	Stage IA	T1a	Primary Tumor
TCGA-91-6829	TCGA-91-6829-01A	male	77	Upper lobe, lung	Stage IIIA	T3	Primary Tumor
TCGA-91-6830	TCGA-91-6830-01A	male	71	Upper lobe, lung	Stage IIIA	T4	Primary Tumor
TCGA-91-6831	TCGA-91-6831-01A	male	62	Upper lobe, lung	Stage IA	T1	Primary Tumor
TCGA-91-6840	TCGA-91-6840-01A	female	75	Upper lobe, lung	Stage IB	T2a	Primary Tumor
TCGA-91-8496	TCGA-91-8496-01A	female	76	Upper lobe, lung	Stage IIIA	T3	Primary Tumor
TCGA-91-8497	TCGA-91-8497-01A	female	58	Upper lobe, lung	Stage IB	T2a	Primary Tumor
TCGA-91-8499	TCGA-91-8499-01A	female	51	Upper lobe, lung	Stage IA	T1	Primary Tumor
TCGA-91-A4BC	TCGA-91-A4BC-01A	male	76	Upper lobe, lung	Stage IB	T2	Primary Tumor
TCGA-93-7347	TCGA-93-7347-01A	female	57	Upper lobe, lung	Stage IA	T1b	Primary Tumor
TCGA-93-8067	TCGA-93-8067-01A	male	'--	Upper lobe, lung	Stage IB	T2	Primary Tumor
TCGA-93-A4JQ	TCGA-93-A4JQ-01A	male	74	Upper lobe, lung	Stage IIIA	T2b	Primary Tumor
TCGA-95-7043	TCGA-95-7043-01A	female	63	Upper lobe, lung	Stage IA	T1a	Primary Tumor
TCGA-95-7562	TCGA-95-7562-01A	male	59	Upper lobe, lung	Stage IA	T1b	Primary Tumor
TCGA-95-7947	TCGA-95-7947-01A	male	53	Upper lobe, lung	Stage IA	T1a	Primary Tumor
TCGA-95-8039	TCGA-95-8039-01A	male	52	Upper lobe, lung	Stage IB	T2	Primary Tumor
TCGA-97-7546	TCGA-97-7546-01A	female	73	Upper lobe, lung	Stage IA	T1	Primary Tumor
TCGA-97-7552	TCGA-97-7552-01A	male	64	Upper lobe, lung	Stage IB	T2a	Primary Tumor
TCGA-97-7938	TCGA-97-7938-01A	female	60	Upper lobe, lung	Stage IB	T2a	Primary Tumor
TCGA-97-7941	TCGA-97-7941-01A	female	61	Upper lobe, lung	Stage IA	T1	Primary Tumor
TCGA-97-8172	TCGA-97-8172-01A	female	69	Upper lobe, lung	Stage IB	T2a	Primary Tumor
TCGA-97-8175	TCGA-97-8175-01A	female	67	Upper lobe, lung	Stage IA	T1a	Primary Tumor
TCGA-97-8177	TCGA-97-8177-01A	female	49	Upper lobe, lung	Stage IIIA	T1	Primary Tumor
TCGA-97-8179	TCGA-97-8179-01A	male	43	Upper lobe, lung	Stage IB	T2	Primary Tumor
TCGA-97-8547	TCGA-97-8547-01A	female	66	Upper lobe, lung	Stage IA	T1b	Primary Tumor
TCGA-97-8552	TCGA-97-8552-01A	female	59	Upper lobe, lung	Stage IB	T2a	Primary Tumor
TCGA-97-A4LX	TCGA-97-A4LX-01A	male	81	Upper lobe, lung	Stage IB	T2a	Primary Tumor
TCGA-97-A4M0	TCGA-97-A4M0-01A	female	54	Upper lobe, lung	Stage IB	T2a	Primary Tumor
TCGA-97-A4M2	TCGA-97-A4M2-01A	male	'--	Upper lobe, lung	Stage IB	T2	Primary Tumor
TCGA-97-A4M3	TCGA-97-A4M3-01A	female	58	Upper lobe, lung	Stage IB	T2	Primary Tumor
TCGA-97-A4M5	TCGA-97-A4M5-01A	male	77	Upper lobe, lung	Stage IA	T1a	Primary Tumor
TCGA-97-A4M6	TCGA-97-A4M6-01A	female	84	Upper lobe, lung	Stage IB	T2	Primary Tumor
TCGA-97-A4M7	TCGA-97-A4M7-01A	male	56	Upper lobe, lung	Stage IB	T2	Primary Tumor
TCGA-99-7458	TCGA-99-7458-01A	female	60	Upper lobe, lung	Stage IA	T1b	Primary Tumor
TCGA-99-8025	TCGA-99-8025-01A	female	76	Upper lobe, lung	Stage IA	T1a	Primary Tumor
TCGA-99-8028	TCGA-99-8028-01A	female	66	Upper lobe, lung	Stage IIB	T2	Primary Tumor
TCGA-99-8032	TCGA-99-8032-01A	male	75	Upper lobe, lung	Stage IA	T1a	Primary Tumor
TCGA-99-8033	TCGA-99-8033-01A	female	67	Upper lobe, lung	Stage IIB	T2	Primary Tumor
TCGA-99-AA5R	TCGA-99-AA5R-01A	female	71	Upper lobe, lung	Stage IIB	T2	Primary Tumor
TCGA-J2-8192	TCGA-J2-8192-01A	female	57	Upper lobe, lung	Stage IB	T2	Primary Tumor
TCGA-J2-8194	TCGA-J2-8194-01A	female	59	Upper lobe, lung	Stage IIA	T2b	Primary Tumor
TCGA-J2-A4AG	TCGA-J2-A4AG-01A	female	75	Upper lobe, lung	Stage IIB	T2	Primary Tumor
TCGA-L4-A4E5	TCGA-L4-A4E5-01A	female	70	Upper lobe, lung	Stage IIIA	T2b	Primary Tumor
TCGA-L4-A4E6	TCGA-L4-A4E6-01A	male	70	Upper lobe, lung	Stage IA	T1	Primary Tumor
TCGA-L9-A443	TCGA-L9-A443-01A	female	76	Upper lobe, lung	Stage IA	T1a	Primary Tumor
TCGA-L9-A7SV	TCGA-L9-A7SV-01A	male	71	Upper lobe, lung	Stage IIA	T2a	Primary Tumor
TCGA-L9-A8F4	TCGA-L9-A8F4-01A	female	75	Upper lobe, lung	Stage IB	T2	Primary Tumor
TCGA-MN-A4N5	TCGA-MN-A4N5-01A	male	69	Upper lobe, lung	Stage IA	T1	Primary Tumor
TCGA-MP-A4SV	TCGA-MP-A4SV-01A	male	55	Upper lobe, lung	Stage IIIA	T2a	Primary Tumor
TCGA-MP-A4SW	TCGA-MP-A4SW-01A	male	74	Upper lobe, lung	Stage IB	T2	Primary Tumor
TCGA-MP-A4SY	TCGA-MP-A4SY-01A	male	55	Upper lobe, lung	Stage IB	T2a	Primary Tumor
TCGA-MP-A4T4	TCGA-MP-A4T4-01A	female	59	Upper lobe, lung	Stage IIB	T2b	Primary Tumor
TCGA-MP-A4TA	TCGA-MP-A4TA-01A	female	73	Upper lobe, lung	Stage IA	T1b	Primary Tumor
TCGA-MP-A5C7	TCGA-MP-A5C7-01A	female	55	Upper lobe, lung	Stage IIB	T2	Primary Tumor
TCGA-NJ-A4YG	TCGA-NJ-A4YG-01A	male	68	Upper lobe, lung	Stage IB	T2	Primary Tumor
TCGA-NJ-A4YI	TCGA-NJ-A4YI-01A	female	65	Upper lobe, lung	Stage IB	T2a	Primary Tumor
TCGA-NJ-A55A	TCGA-NJ-A55A-01A	female	53	Upper lobe, lung	Stage IIIA	T2	Primary Tumor
TCGA-NJ-A55R	TCGA-NJ-A55R-01A	male	58	Upper lobe, lung	Stage IB	T2a	Primary Tumor
TCGA-38-4632	TCGA-38-4632-11A	male	45	Lung, NOS	'--	'--	Solid Tissue Normal
TCGA-44-2655	TCGA-44-2655-11A	male	69	Lung, NOS	'--	'--	Solid Tissue Normal
TCGA-44-2657	TCGA-44-2657-11A	female	69	Lung, NOS	'--	'--	Solid Tissue Normal
TCGA-44-2661	TCGA-44-2661-11A	male	'--	Lung, NOS	'--	'--	Solid Tissue Normal
TCGA-44-2665	TCGA-44-2665-11A	female	76	Lung, NOS	'--	'--	Solid Tissue Normal
TCGA-44-3396	TCGA-44-3396-11A	male	41	Lung, NOS	'--	'--	Solid Tissue Normal
TCGA-44-3398	TCGA-44-3398-11B	male	'--	Lung, NOS	'--	'--	Solid Tissue Normal
TCGA-44-5645	TCGA-44-5645-11A	female	72	Lung, NOS	'--	'--	Solid Tissue Normal
TCGA-44-6145	TCGA-44-6145-11A	male	80	Lung, NOS	'--	'--	Solid Tissue Normal
TCGA-44-6146	TCGA-44-6146-11A	female	59	Lung, NOS	'--	'--	Solid Tissue Normal
TCGA-44-6147	TCGA-44-6147-11A	male	67	Lung, NOS	'--	'--	Solid Tissue Normal
TCGA-44-6148	TCGA-44-6148-11A	male	46	Lung, NOS	'--	'--	Solid Tissue Normal
TCGA-44-6776	TCGA-44-6776-11A	male	41	Lung, NOS	'--	'--	Solid Tissue Normal
TCGA-44-6777	TCGA-44-6777-11A	female	40	Lung, NOS	'--	'--	Solid Tissue Normal
TCGA-44-6778	TCGA-44-6778-11A	female	69	Lung, NOS	'--	'--	Solid Tissue Normal
TCGA-49-4490	TCGA-49-4490-11A	male	65	Lung, NOS	'--	'--	Solid Tissue Normal
TCGA-49-4512	TCGA-49-4512-11A	male	88	Lung, NOS	'--	'--	Solid Tissue Normal
TCGA-49-6744	TCGA-49-6744-11A	male	47	Lung, NOS	'--	'--	Solid Tissue Normal
TCGA-49-6745	TCGA-49-6745-11A	female	65	Lung, NOS	'--	'--	Solid Tissue Normal
TCGA-50-5930	TCGA-50-5930-11A	female	52	Lung, NOS	'--	'--	Solid Tissue Normal
TCGA-50-5932	TCGA-50-5932-11A	female	55	Lung, NOS	'--	'--	Solid Tissue Normal
TCGA-50-5933	TCGA-50-5933-11A	male	52	Lung, NOS	'--	'--	Solid Tissue Normal
TCGA-50-5935	TCGA-50-5935-11A	female	74	Lung, NOS	'--	'--	Solid Tissue Normal
TCGA-50-5936	TCGA-50-5936-11A	male	59	Lung, NOS	'--	'--	Solid Tissue Normal
TCGA-50-5939	TCGA-50-5939-11A	female	51	Lung, NOS	'--	'--	Solid Tissue Normal
TCGA-50-6595	TCGA-50-6595-11A	male	61	Lung, NOS	'--	'--	Solid Tissue Normal
TCGA-55-6968	TCGA-55-6968-11A	female	76	Lung, NOS	'--	'--	Solid Tissue Normal
TCGA-55-6969	TCGA-55-6969-11A	female	69	Lung, NOS	'--	'--	Solid Tissue Normal
TCGA-55-6970	TCGA-55-6970-11A	male	81	Lung, NOS	'--	'--	Solid Tissue Normal
TCGA-55-6971	TCGA-55-6971-11A	female	40	Lung, NOS	'--	'--	Solid Tissue Normal
TCGA-55-6972	TCGA-55-6972-11A	male	69	Lung, NOS	'--	'--	Solid Tissue Normal
TCGA-55-6975	TCGA-55-6975-11A	male	60	Lung, NOS	'--	'--	Solid Tissue Normal
TCGA-55-6978	TCGA-55-6978-11A	male	71	Lung, NOS	'--	'--	Solid Tissue Normal
TCGA-55-6979	TCGA-55-6979-11A	female	70	Lung, NOS	'--	'--	Solid Tissue Normal
TCGA-55-6980	TCGA-55-6980-11A	female	69	Lung, NOS	'--	'--	Solid Tissue Normal
TCGA-55-6981	TCGA-55-6981-11A	female	59	Lung, NOS	'--	'--	Solid Tissue Normal
TCGA-55-6982	TCGA-55-6982-11A	female	65	Lung, NOS	'--	'--	Solid Tissue Normal
TCGA-55-6983	TCGA-55-6983-11A	female	59	Lung, NOS	'--	'--	Solid Tissue Normal
TCGA-55-6984	TCGA-55-6984-11A	female	'--	Lung, NOS	'--	'--	Solid Tissue Normal
TCGA-55-6985	TCGA-55-6985-11A	female	80	Lung, NOS	'--	'--	Solid Tissue Normal
TCGA-55-6986	TCGA-55-6986-11A	male	59	Lung, NOS	'--	'--	Solid Tissue Normal
TCGA-73-4676	TCGA-73-4676-11A	female	63	Lung, NOS	'--	'--	Solid Tissue Normal
TCGA-91-6828	TCGA-91-6828-11A	male	74	Lung, NOS	'--	'--	Solid Tissue Normal
TCGA-91-6829	TCGA-91-6829-11A	male	77	Lung, NOS	'--	'--	Solid Tissue Normal
TCGA-91-6831	TCGA-91-6831-11A	male	62	Lung, NOS	'--	'--	Solid Tissue Normal
TCGA-91-6835	TCGA-91-6835-11A	female	50	Lung, NOS	'--	'--	Solid Tissue Normal
