# Supplementary material for: AGTR1: a potential biomarker associated with the occurrence and prognosis of lung adenocarcinoma
Source: Front Oncol. 2024 Oct 10;14:1441235. doi: 10.3389/fonc.2024.1441235 (PMC11499140; doi:10.3389/fonc.2024.1441235)
Supplement: Supplementary file 4 [file Table3.xlsx]

## Sheet: Sheet1
DEGs	MEALL	intersection genes
EXOSC7	CEACAM6	AGER
LEPROT	TSPAN12	SFTPC
TNXB	AKAP12	FABP4
HLA-E	PTPN13	CYP4B1
Igk	ZDHHC11	WIF1
IGKV1OR2-108	KIT	TMEM100
AC128677-4	LAMA3	FCN3
SLC35F6	MMP28	CLDN18
AGER	HCAR3	CLEC3B
SFTPC	RCAN2	FAM107A
FABP4	MIR6872	CLIC5
CYP4B1	MAOB	ABCA8
WIF1	PPP1R3C	TNNC1
TMEM100	FMO3	GPM6A
FCN3	RHOB	SCGB1A1
CLDN18	PDZRN3	SFTPD
CLEC3B	EPHX1	HBB
FAM107A	CCDC68	UPK3B
CLIC5	PTPLA	ADIRF
ABCA8	SOX9	CAV1
TNNC1	RARRES2	HBA1
GPM6A	SGCE	CDH5
SCGB1A1	PER3	FHL1
SFTPD	CX3CL1	FIGF
HBB	TJP2	CA4
UPK3B	MIR21	MT1M
ADIRF	SGK1	TCF21
CAV1	DDIT4	FMO2
HBA1	PPBP	TEK
CDH5	PLAC8	CAV2
FHL1	PPARG	TGFBR3
FIGF	PDLIM3	CD36
CA4	GAPDH	LPL
MT1M	NINJ2	GRK5
TCF21	UNC13B	MARCO
FMO2	GADD45A	SOSTDC1
TEK	ANGPTL4	AQP4
CAV2	PTPRM	PGC
TGFBR3	CSGALNACT1	PDZD2
CD36	EGFL6	SDPR
LPL	KCNK1	ZBTB16
GRK5	KRT18	VWF
MARCO	DEPTOR	FOSB
SOSTDC1	TCEAL2	DLC1
AQP4	PON3	RGCC
PGC	TDO2	FOXF1
PDZD2	PLA1A	EDNRB
SDPR	DKK2	LAMP3
ZBTB16	EHF	GPM6B
VWF	FILIP1L	KLF4
FOSB	F3	LDB2
DLC1	LAMB1	DUOX1
RGCC	DIXDC1	CFD
FOXF1	BEX4	CPB2
EDNRB	TENC1	MFAP4
LAMP3	CSF3R	GPX3
GPM6B	IFI6	ABCA3
KLF4	TMC5	CACNA2D2
LDB2	GSTA4	EPAS1
DUOX1	WISP2	SFTPB
CFD	SETBP1	KAL1
CPB2	CYP3A5	KCNK3
MFAP4	FUT8	CLIC3
GPX3	ZFPM2	SPOCK2
ABCA3	LEPR	EMP2
CACNA2D2	C5	PLA2G1B
EPAS1	ENPP2	CHRDL1
SFTPB	PRF1	ADAMTSL3
KAL1	GPD1L	SLIT2
KCNK3	NME1.NME2	SLC39A8
CLIC3	ZNF331	FRY
SPOCK2	NACC2	ARHGAP6
EMP2	HPCAL1	SLC1A1
PLA2G1B	EIF5A	TIE1
CHRDL1	RNASE4	VIPR1
ADAMTSL3	CMAHP	KLF2
SLIT2	PLTP	LOC101927458
SLC39A8	CHI3L2	GPC3
FRY	C3orf14	GIMAP6
ARHGAP6	UAP1	ID4
SLC1A1	NR3C2	QKI
TIE1	SLC35A1	ADARB1
VIPR1	BTN3A3	RAMP3
KLF2	CCDC69	CES1
LOC101927458	ANKS1A	CLDN5
GPC3	NKG7	THBD
GIMAP6	DRAM1	ADAMTS1
ID4	PLA2G4C	KIAA1462
QKI	TCF4	AOC3
ADARB1	LDHA	SRPX
RAMP3	WARS	CLU
CES1	SSFA2	DOCK4
CLDN5	LBH	AQP1
THBD	ZNF217	GATA6
ADAMTS1	SEL1L3	SFTPA1
KIAA1462	PDGFRL	SLPI
AOC3	PPAT	PECAM1
SRPX	ATIC	TSPAN7
CLU	ACTG2	EMCN
DOCK4	GNLY	ALDH1A1
AQP1	NCALD	SELENBP1
GATA6	FAM13B	TNS1
SFTPA1	SULT1A1	C7
SLPI	SLC39A7	RAMP2
PECAM1	GJA1	PIP5K1B
TSPAN7	FGF9	LIMCH1
EMCN	CHPT1	SMAD6
ALDH1A1	SYNE2	SORBS1
SELENBP1	SLC18A2	AKAP2
TNS1	PRKCZ	GNG11
C7	CYP1B1	IL33
RAMP2	ZNF106	ERG
PIP5K1B	PLCB4	AGTR1
LIMCH1	TMED3	METTL7A
SMAD6	ICAM4	CA2
SORBS1	FAT4	HSD17B6
AKAP2	PDE2A	TPPP3
GNG11	TMEM243	CXCL2
IL33	TACC2	BCHE
ERG	LY96	C4BPA
AGTR1	CCDC102B	LHFP
METTL7A	LOC100507577	LIMS2
CA2	CSRP1	TPSAB1
HSD17B6	JAM3	FLRT3
TPPP3	SLC44A4	RASIP1
CXCL2	CCRL2	EFEMP1
BCHE	MPZL2	VSIG4
C4BPA	PDZK1IP1	ADAMTS8
LHFP	GFOD1	SEMA3G
LIMS2	SERINC1	MAOA
TPSAB1	CLDN7	MYH11
FLRT3	SAR1B	SLC6A4
RASIP1	IQCJ.SCHIP1	MRC1
EFEMP1	HSD17B4	TMEM204
VSIG4	REEP1	OLR1
ADAMTS8	GGT1	ADRB2
SEMA3G	SMPDL3B	JAM2
MAOA	FOXA1	TBX3
MYH11	ACKR4	IL1RL1
SLC6A4	MAL	CD52
MRC1	ASPA	LMO2
TMEM204	IRS2	ADH1B
OLR1	INHBB	PCOLCE2
ADRB2	RGN	NDNF
JAM2	PLN	SLCO2A1
TBX3	KIAA0754	TBX2
IL1RL1	SLC26A2	DPYSL2
CD52	C10orf10	MIR22
LMO2	LAMB3	CD302
ADH1B	IRF1	PID1
PCOLCE2	CCND3	SPARCL1
NDNF	MID1IP1	ICAM2
SLCO2A1	LTBP2	FABP5
TBX2	CHN1	FBLN5
DPYSL2	TTN	C14orf132
MIR22	AMOTL2	ACADL
CD302	NDN	GPR116
PID1	NOTCH4	CCL14
SPARCL1	SIX1	NTRK2
ICAM2	ITGBL1	LTBP4
FABP5	TNFRSF12A	TACC1
FBLN5	DPP4	P2RY14
C14orf132	SLC22A3	SEMA6A
ACADL	ARMCX1	FXYD1
GPR116	IRAK1	CXCL3
CCL14	RGS13	RBP4
NTRK2	ANKRD36B	PDLIM2
LTBP4	ACAD8	PTPRB
TACC1	C2	CRIM1
P2RY14	JUND	PAPSS2
SEMA6A	TAGLN	RAI2
FXYD1	TFRC	ANXA3
CXCL3	BACE2	NEDD9
RBP4	KIAA0355	HPGD
PDLIM2	PXDC1	FXYD6
PTPRB	HSPA2	LRRN3
CRIM1	GAB2	NEDD4L
PAPSS2	NARF	GHR
RAI2	H1F0	FEZ1
ANXA3	TJP1	CAMK2N1
NEDD9	PYCR1	FGFR4
HPGD	LSR	ALOX5
FXYD6	HIST1H2BH	COX7A1
LRRN3	TSC22D3	DACH1
NEDD4L	TMEM255A	ANGPT1
GHR	OLFML3	HSPB8
FEZ1	KANK1	TGFBR2
CAMK2N1	CBFA2T3	CTNNAL1
FGFR4	HOPX	RECK
ALOX5	PAFAH1B3	FOLR1
COX7A1	SLC47A1	SEMA5A
DACH1	PDGFC	PTGER4
ANGPT1	GIMAP4	HBEGF
HSPB8	COBL	CADM1
TGFBR2	WWC3	CAT
CTNNAL1	STAC	MYL9
RECK	SDC2	PCDH17
FOLR1	FYN	GAS6
SEMA5A	ENC1	DES
PTGER4	SULT1A2	CLDN22
HBEGF	RASSF2	TNXA
CADM1	NXF3	PPAP2B
CAT	NDRG4	MYH10
MYL9	SPRY2	AGTR2
PCDH17	HLA.E	STXBP6
GAS6	UGCG	IL7R
DES	TTC28	KLF9
CLDN22	AHCY	HOXA5
TNXA	GSAP	LEPREL1
PPAP2B	LIFR	TIMP3
MYH10	CRISPLD2	LDLR
AGTR2	PDE8B	ETV1
STXBP6	C20orf24	ACKR1
IL7R	MGLL	ENG
KLF9	SOX17	ATF3
HOXA5	LOC102725271	HIGD1B
LEPREL1	MXRA7	C1orf116
TIMP3	TGFB1I1	FBLN1
LDLR	COL4A1	APOLD1
ETV1	SEPP1	A2M
ACKR1	SERPINB6	SOCS2
ENG	BDNF	CPA3
ATF3	IL11RA	GATA2
HIGD1B	LONRF1	AHNAK
C1orf116	ARAP3	BMP2
FBLN1	NEK7	DST
APOLD1	HPGDS	HYAL1
A2M	MIR4784	ETS2
SOCS2	CEMIP	TPSB2
CPA3	ROBO1	PLLP
GATA2	RAMP1	AK1
AHNAK	ZCCHC24	SECISBP2L
BMP2	RAB25	CDO1
DST	FZD4	PLSCR4
HYAL1	WDR12	CXCL12
ETS2	ELF5	FAM189A2
TPSB2	PALLD	ZBED2
PLLP	ASAP2	NEBL
AK1	SLC16A7	DNASE1L3
SECISBP2L	IDI1	CYP2B7P
CDO1	CDH19	C1orf115
PLSCR4	BIK	MYLK
CXCL12	LRRC59	LINC00341
FAM189A2	RNF38	PTRF
ZBED2	SLC35F2	PALMD
NEBL	RFTN1	MACF1
DNASE1L3	KCNJ8	TAL1
CYP2B7P	HIST1H1C	WFDC1
C1orf115	ENO2	ITM2A
MYLK	ST6GALNAC5	S1PR1
LINC00341	SELP	FERMT2
PTRF	HIST1H2AC	PDK4
PALMD	CXADR	RASL12
MACF1	HYOU1	HEG1
TAL1	TSPAN1	CRYAB
WFDC1	ANG	RGS5
ITM2A	KLRF1	LMOD1
S1PR1	SCN1A	WFS1
FERMT2	NES	FBP1
PDK4	OLFML2A	ITGA8
RASL12	KLF11	DKK3
HEG1	AK4	PTGDS
CRYAB	EDNRA	ID1
RGS5	NDUFA4L2	GMFG
LMOD1	P4HA1	LYVE1
WFS1	NRIP1	CBX7
FBP1	PCDH12	PHACTR2
ITGA8	REV3L	PTCH1
DKK3	EGFL7	WASF3
PTGDS	CLK1	KANK2
ID1	C1GALT1	KL
GMFG	NR2F1	STARD13
LYVE1	ITGA2	KAZN
CBX7	RCN1	SNRK
PHACTR2	SCML1	DPEP2
PTCH1	NPM3	TMEM47
WASF3	FAM184A	EML1
KANK2	ABLIM3	CRTAC1
KL	TBC1D2	EFNB2
STARD13	LOC101930578	EDN1
KAZN	AIM2	NRN1
SNRK	TSC22D1	SESN1
DPEP2	VGLL3	KLF6
TMEM47	PMM1	DCN
EML1	MUC5B	RCAN1
CRTAC1	NT5E	FHL5
EFNB2	SMAD7	SVEP1
EDN1	ARAP2	SYNM
NRN1	GJA4	SERPING1
SESN1	ZFP36L2	GADD45B
KLF6	DMXL1	DOCK9
DCN	CLEC10A	PCYOX1
RCAN1	PRKCB	GPRC5A
FHL5	H2BFS	RPS6KA2
SVEP1	ST6GALNAC2	NPR1
SYNM	SOWAHC	FLI1
SERPING1	BHLHE40	CAPN3
GADD45B	LAMC3	CD93
DOCK9	OR7E47P	CDKN1C
PCYOX1	ITGA6	FAM49A
GPRC5A	MANF	LAMA4
RPS6KA2	MAGED1	C5AR1
NPR1	HMBOX1	CD97
FLI1	PDLIM1	SYNC
CAPN3	HSD17B11	LRRC36
CD93	HSD11B1	LMCD1
CDKN1C	IL20RA	F8
FAM49A	COL4A2	MMRN2
LAMA4	MYLIP	DMBT1
C5AR1	VSTM4	MAFF
CD97	NOTCH1	SPTBN1
SYNC	ELMO1	LINC00312
LRRC36	NPDC1	PROS1
LMCD1	SLC20A1	S100A4
F8	FERMT1	SOBP
MMRN2	C16orf45	COL13A1
DMBT1	SRPRB	PLAGL1
MAFF	ARGLU1	NR4A1
SPTBN1	TNS3	ALOX5AP
LINC00312	SMAD1	MME
PROS1	POLR2H	PODXL
S100A4	SACM1L	ZFP36
SOBP	PLXND1	TNFSF10
COL13A1	CYB5A	ZEB2
PLAGL1	PMEPA1	GDF10
NR4A1	SEZ6L2	KCNJ15
ALOX5AP	GABARAPL1	SASH1
MME	BTN3A2	SCEL
PODXL	MRPL12	LRRC32
ZFP36	STXBP1	ITIH5
TNFSF10	CPM	PPP1R15A
ZEB2	IFNGR1	COLEC12
GDF10	FAM69A	ANXA8
KCNJ15	EIF4EBP1	CEBPD
SASH1	JADE1	NRGN
SCEL	UBL3	OLFML1
LRRC32	NUTF2	ACP5
ITIH5	SLC12A8	DPT
PPP1R15A	CHIA	SNX1
COLEC12	CRBN	HEY1
ANXA8	STON1	FGR
CEBPD	NME4	SLC27A3
NRGN	PDIA3	ZNF423
OLFML1	TLN1	PIK3R1
ACP5	APOL3	FOS
DPT	ABCG2	GGTLC1
SNX1	PDGFRB	SLC15A2
HEY1	EPHX3	PRELP
FGR	SCRN1	INPP5A
SLC27A3	SDF2L1	MEIS2
ZNF423	RIN2	IL6
PIK3R1	PENK	PCDH9
FOS	RPA3	PMP22
GGTLC1	FYCO1	EPB41L2
SLC15A2	SLC39A4	KANK3
PRELP	PPARGC1A	MIR6883
INPP5A	IRF7	RTN1
MEIS2	ALDOA	MEIS1
IL6	PPM1D	ID3
PCDH9	NID1	TYROBP
PMP22	OLA1	FGFR2
EPB41L2	TMEM140	ADCY9
KANK3	HSDL2	ARHGAP44
MIR6883	DAP	PKIG
RTN1	STX12	DUSP1
MEIS1	UPP1	PTN
ID3	ATP1B1	CALCRL
TYROBP	PLEKHA1	LOC100506558
FGFR2	CALCOCO1	STOM
ADCY9	SPRY4	MECOM
ARHGAP44	HHEX	HLX
PKIG	ZMIZ1	LMO7
DUSP1	HIF1A	SYNE1
PTN	HSPB2	NPR3
CALCRL	PCDHGA1	HYAL2
LOC100506558	CKLF	FOXF2
STOM	NBL1	AKT3
MECOM	GLB1L2	ACACB
HLX	DAAM2	ARHGAP29
LMO7	S100A14	CD34
SYNE1	LAMB2	DENND3
NPR3	TRAK2	ABLIM1
HYAL2	TUBB6	HLF
FOXF2	COLGALT2	EGR1
AKT3	DDR2	TRPV2
ACACB	ACSL4	CTGF
ARHGAP29	AVPI1	RRAS
CD34	INPP1	EOGT
DENND3	ARNT2	CNN1
ABLIM1	F2R	ECM2
HLF	SH2B3	CD55
EGR1	BANK1	OGN
TRPV2	SNRNP25	ARHGEF6
CTGF	MCAM	SYNPO
RRAS	HECA	SLK
EOGT	POLR1D	NR4A2
CNN1	PBX1	RAPGEF5
ECM2	CDCP1	DNAJB4
CD55	TRPC6	NR4A3
OGN	CLEC5A	RUFY2
ARHGEF6	HOMER1	IRAK3
SYNPO	ZDHHC13	ABCG1
SLK	LPHN3	GPR126
NR4A2	MPDZ	COL4A5
RAPGEF5	STEAP3	SH3BP5
DNAJB4	SGCG	ELTD1
NR4A3	PIEZO1	RAB11FIP1
RUFY2	COPG1	C1QB
IRAK3	OSBPL1A	WWTR1
ABCG1	SDC1	KCTD12
GPR126	MRPL17	CX3CR1
COL4A5	CRLF1	KAT2B
SH3BP5	DHCR24	ARRB1
ELTD1	CYBRD1	DIAPH2
RAB11FIP1	CTSF	FAM105A
C1QB	RPL23AP32	MYRF
WWTR1	AHSA2	NFASC
KCTD12	DCLK1	EMP1
CX3CR1	ABCA6	ALDH2
KAT2B	CNPY2	DMD
ARRB1	RBMS3	MNDA
DIAPH2	ADIPOR2	SPP1
FAM105A	TNFRSF1B	COL11A1
MYRF	C11orf80	MMP1
NFASC	NDEL1	SPINK1
EMP1	ARHGAP8	GREM1
ALDH2	TIPRL	TOP2A
DMD	PIAS1	MMP12
MNDA	GALE	SULF1
SPP1	TMEM246	COL1A1
COL11A1	GARS	TOX3
MMP1	TSTA3	CEACAM5
SPINK1	BBX	CP
GREM1	HEBP1	HMGB3
TOP2A	GIMAP1.GIMAP5	S100P
MMP12	STT3A	CD24
SULF1	NUAK1	THBS2
COL1A1	RHOBTB1	CXCL13
TOX3	CLEC1A	PHLDA2
CEACAM5	LAGE3	COL10A1
CP	BMP5	CLDN3
HMGB3	ZBTB20	CRABP2
S100P	NPY1R	S100A2
CD24	SMYD3	PPAP2C
THBS2	PRKCDBP	COL3A1
CXCL13	NXN	XAGE1B
PHLDA2	DAB2	CDH3
COL10A1	LIF	GOLM1
CLDN3	NFIB	MDK
CRABP2	NR2F2	KRT15
S100A2	MINOS1.NBL1	COL1A2
PPAP2C	ITPKB	NME1
COL3A1	ID2	PLOD2
XAGE1B	E2F3	IGF2BP3
CDH3	DUSP8	RRM2
GOLM1	ACAT1	KIAA0101
MDK	HIST1H2BE	CDC20
KRT15	ANXA6	IGFBP3
COL1A2	PCF11	PAICS
NME1	VIM	ECT2
PLOD2	IFI16	GDF15
IGF2BP3	SPINT1	DSP
RRM2	IL18R1	STEAP1
KIAA0101	VASH1	NUSAP1
CDC20	QDPR	ZWINT
IGFBP3	TRAF4	abParts
PAICS	COL4A4	IGHM
ECT2	PRKCH	NQO1
GDF15	FOXO1	CEP55
DSP	NUDT1	SRD5A1
STEAP1	ATXN7	NEK2
NUSAP1	HPS5	CENPU
ZWINT	SOX13	PMAIP1
abParts	ZNF395	ASPM
IGHM	EMR1	TYMS
NQO1	B3GALNT1	AHNAK2
CEP55	DNAJC7	GALNT7
SRD5A1	PKM	AGR2
NEK2	C1orf27	CCNB1
CENPU	ARHGEF3	PLAU
PMAIP1	SLC50A1	CXCL14
ASPM	ARHGAP25	FHL2
TYMS	B3GNT3	TMPRSS4
AHNAK2	PSMD3	MMP11
GALNT7	ZNF204P	ABCC3
AGR2	SC5D	PFKP
CCNB1	ELMO3	KDELR2
PLAU	NAA15	EEF1A2
CXCL14	RDX	BUB1B
FHL2	AES	MAD2L1
TMPRSS4	LMBRD1	COL5A2
MMP11	NT5DC2	IGKC
ABCC3	FAM60A	HIST2H2AA3
PFKP	EID1	PRC1
KDELR2	FKBP1B	NMU
EEF1A2	OSBPL3	MMP9
BUB1B	BDKRB2	NET1
MAD2L1	GZMH	MUC16
COL5A2	DUSP10	HN1
IGKC	SLC22A18	KDELR3
HIST2H2AA3	BTG1	CDK1
PRC1	KIAA0040	MIF
NMU	RCBTB2	LGSN
MMP9	VNN2	MELK
NET1	DAAM1	C1orf106
MUC16	SPINT2	KPNA2
HN1	KLRB1	SOX4
KDELR3	LDOC1	KRT19
CDK1	TMEM208	KRT8
MIF	MRPS33	CENPF
LGSN	VWA1	GFPT1
MELK	FBXO16	MUC4
C1orf106	GALNT6	SCG5
KPNA2	ANO1	DNAJC12
SOX4	MPHOSPH8	COMP
KRT19	KCTD9	IGLJ3
KRT8	ERO1L	MIR6787
CENPF	B3GNT1	TNFRSF21
GFPT1	NMRK1	POSTN
MUC4	GPRASP1	SORD
SCG5	PRRG1	IGHA1
DNAJC12	PIK3R3	DLGAP5
COMP	PKIA	GPR87
IGLJ3	MAPK13	FAP
MIR6787	TUBA1A	DSG2
TNFRSF21	PODXL2	TIMP1
POSTN	ECHDC3	HIST1H2BD
SORD	QPRT	TPBG
IGHA1	RPN2	SLC7A11
DLGAP5	GPR56	BIRC5
GPR87	PPM1F	HMGA1
FAP	VEGFC	MMP7
DSG2	ACOT13	PBK
TIMP1	RUNX3	CHI3L1
HIST1H2BD	LOC100996668	MCM4
TPBG	ST14	PRDX4
SLC7A11	MICALL2	SPAG4
BIRC5	MKNK2	IGLC1
HMGA1	ITPR1	UBE2C
MMP7	SFXN1	MAGEA6
PBK	MIR5193	LOC101928620
CHI3L1	TMEM87A	PLA2G4A
MCM4	SRM	TMEM106B
PRDX4	FSTL3	LGR4
SPAG4	FADD	PPP1R14B
IGLC1	FAM13A	F2RL1
UBE2C	MZT2A	COL5A1
MAGEA6	PSMB3	CDKN3
LOC101928620	LAD1	PAIP1
PLA2G4A	ADI1	MTHFD2
TMEM106B	GNAI2	GINS1
LGR4	INPP4B	PCP4
PPP1R14B	CIB1	GCLC
F2RL1	BATF	LCN2
COL5A1	PJA2	PDIA4
CDKN3	ZYX	APOBEC3B
PAIP1	FAM136A	CDH1
MTHFD2	RHOBTB3	TSPAN6
GINS1	MAP3K6	TTK
PCP4	PLA2G12A	MAGEA3
GCLC	STIP1	CKS1B
LCN2	SEC24A	EPCAM
PDIA4	HIST1H2BK	PERP
APOBEC3B	UBFD1	TNC
CDH1	MYL6B	VCAN
TSPAN6	ABHD17A	BZW2
TTK	ADORA2B	GGCT
MAGEA3	EIF1B	CLDN4
CKS1B	EPS15	TFPI2
EPCAM	YKT6	GCNT3
PERP	STARD8	RGS17
TNC	RHOBTB2	CCNB2
VCAN	CIT	RFC4
BZW2	ARPC1B	GPI
GGCT	MMRN1	TFAP2A
CLDN4	PPP1R13B	TRIP13
TFPI2	LINC01140	TPX2
GCNT3	COL4A3BP	EFNA4
RGS17	TARP	GMNN
CCNB2	TMEM132A	CPD
RFC4	CUEDC1	HS3ST1
GPI	CASK	IGHD
TFAP2A	CCDC6	CST1
TRIP13	MOCOS	FKBP11
TPX2	LOC101928274	CYP24A1
EFNA4	SPSB1	KCNN4
GMNN	FZD5	ENO1
CPD	TM7SF2	SLC7A5
HS3ST1	FKBP2	SLC2A1
IGHD	HBG1	ADAM28
CST1	PCCB	WFDC2
FKBP11	ANXA4	IGFBP2
CYP24A1	BICD2	MARCKSL1
KCNN4	ARHGAP15	FEN1
ENO1	HIST1H4J	QPCT
SLC7A5	NDUFS6	ATP2A2
SLC2A1	SLCO3A1	SFN
ADAM28	GALNT1	STK39
WFDC2	ITGA1	KIF11
IGFBP2	PDP1	BOLA2
MARCKSL1	ALDH3B1	KIF4A
FEN1	FAM171A1	LSM5
QPCT	SPON1	SRPX2
ATP2A2	FDFT1	CFB
SFN	AOX1	SRPK1
STK39	SHMT2	CDKN2A
KIF11	MRGBP	ANP32E
BOLA2	VAMP3	TCN1
KIF4A	PKP3	UBE2S
LSM5	MST1R	NDC80
SRPX2	PPP1R16B	SSR4
CFB	HMGB3P1	CEACAM1
SRPK1	ROBO4	EZH2
CDKN2A	C1orf21	RCC1
ANP32E	TSPYL1	HPRT1
TCN1	TCF7L1	MXRA5
UBE2S	CELF2	COCH
NDC80	FA2H	MRPS17
SSR4	HERC2P2	KIF2A
CEACAM1	TPPP	TMPRSS11E
EZH2	FZD7	ELF3
RCC1	CASKIN2	BUB1
HPRT1	TOB2	NETO2
MXRA5	MITF
COCH	AADAC
MRPS17	MEF2C
KIF2A	RABGAP1L
TMPRSS11E	MINA
ELF3	DDR1
BUB1	PLXNA2
NETO2	PSD3
	DDOST
	AKAP13
	SLIT3
	SEC14L1
	MS4A2
	CARHSP1
	AGT
	TMEM159
	PYROXD1
	SCO2
	BOP1
	PEBP1
	TIMM13
	PRRC1
	METRN
	TMEM177
	FRYL
	PARVA
	ZCCHC2
	CLIC4
	MX2
	UBE2W
	EIF3B
	ZSCAN18
	CENPM
	RPL26L1
	FUT1
	LARP6
	GNA14
	CTSB
	HIP1
	ACVRL1
	H2AFJ
	GIPC2
	DENND5A
	S100A3
	KLF13
	CDH13
	LOC101928589
	LYN
	COL4A3
	KIAA0513
	CKMT1A
	BDH1
	ZNF91
	KNTC1
	LEPREL4
	PTRH2
	KRT7
	INSIG1
	SOX18
	CORO2B
	GNA11
	GSTM5
	TRIM22
	RUNX1.IT1
	IDH2
	SMCO4
	PPIB
	GMPS
	TNNT1
	HS3ST2
	TCF7L2
	GPR125
	SULT1C2
	TMEM8A
	TUBB2A
	FADS3
	TMEM2
	GPD1
	CCNE1
	RAB38
	TRIM2
	RPP40
	LPPR4
	RAPGEF4
	OASL
	PPAP2A
	CRY1
	MAN2C1
	GOLGA8N
	ANXA11
	PRMT3
	NPTX2
	PALM
	FCHSD2
	ADD3
	MEF2A
	LTC4S
	PPDPF
	PNISR
	GNA15
	FGFR3
	C11orf24
	EREG
	BPIFA1
	ITGA5
	PIP
	MEA1
	DTX2
	NPM1
	OR7E14P
	BMPR2
	EPN3
	ENPEP
	RPS6KA5
	NFYB
	STYXL1
	METTL18
	CR2
	FAM63B
	CTNNB1
	PIEZO2
	ZNF117
	TSC1
	MAP1B
	DCHS1
	RNF19B
	CCNG1
	PNRC2
	HIST2H2BE
	NFKBIE
	SLC52A2
	FUT3
	ARHGEF40
	HPN
	ECHDC2
	RNASEH2A
	TOP1
	DBI
	SREK1IP1
	SLC27A2
	CTSW
	HOOK1
	PIK3C2B
	ABCC4
	SNRPD2
	ING3
	FBXL7
	SLCO4C1
	TMED9
	NFE2L3
	PPP1R12A
	THSD7A
	TMSB15A
	VAMP2
	ROR1
	ZNF148
	CAMTA1
	RBP1
	CPQ
	CERS6
	BAG1
	PMM2
	DBN1
	CCDC92
	LAMA2
	NSMCE4A
	SUGCT
	SH3BGRL
	LOC101929857
	CARD8
	ZNF271
	NR3C1
	WASF2
	EFEMP2
	TDRD7
	HSP90B1
	PTPRF
	CBLC
	FAXDC2
	TCRDV2
	MSANTD2
	SCARA3
	PCSK5
	DYNC2H1
	ISCU
	ETV5
	RGL1
	LPAR6
	RAB11FIP2
	KPNA3
	CSTB
	LMAN1
	SHROOM2
	AASS
	CACNA1D
	SCN7A
	HDC
	ZNF12
	DPAGT1
	LIPG
	MB
	PLXNB3
	LRRC8D
	PPL
	P2RY6
	YPEL5
	GRIA1
	IL3RA
	DGAT1
	SLC9A3R2
	PLP2
	JAG1
	ZDHHC14
	SEC22B
	EGLN3
	CAND2
	ACP6
	TBC1D4
	DPP3
	RNF43
	MRTO4
	FHOD3
	TPI1
	S100A11
	FAM65A
	PLCE1
	POLR2I
	CREB3L2
	ZMYND11
	GPRIN2
	ZHX2
	NCOA1
	FNBP1
	CALCOCO2
	DCTN1
	LRRFIP1
	ETF1
	PZP
	JMJD1C
	HERC1
	STARD7
	ECI2
	PUS1
	PRPF19
	GMDS
	FARP1
	PAPSS1
	APLNR
	SBNO2
	UBE2H
	C14orf159
	SAP18
	TWIST1
	HHLA3
	IL6ST
	SUV420H1
	PIK3C2A
	PTK7
	TMEM9B
	SPRY1
	SLC25A10
	IL4R
	EPRS
	EHD2
	FNDC3B
	SLC6A8
	VWA5A
	SATB1
	ICT1
	SPATA20
	MYCBP2
	TJP3
	AKR1A1
	NEO1
	KLF7
	GALNT2
	ARHGEF26
	PLCL1
	PRKX
	PKNOX2
	SLC5A3
	C19orf10
	PSIP1
	MATN3
	DDAH2
	UQCRQ
	TOMM40
	KANSL1L
	IFFO1
	ACP2
	AP1S2
	NHLRC2
	STX8
	PITPNM1
	MMP15
	HPSE
	CHPF
	LOC102724985
	PTPRD
	DNAJC2
	CNTN6
	GALNT14
	AP1S1
	CBX4
	NGFRAP1
	EPHA4
	PLXNA3
	PER2
	NCOA4
	STAP2
	SPECC1L
	LOC728392
	SSR3
	LINC00597
	KIAA0232
	ARHGAP24
	NLRP1
	TSPAN5
	LOC101060521
	RUVBL2
	ALDH3A2
	ATP5H
	NEDD4
	CCNJL
	MEX3D
	KBTBD11
	GAS1
	HOMER3
	CALR
	FAM57A
	FRAT1
	MAP3K4
	BIN3
	CLIC2
	ACYP2
	HEATR2
	MRPL35
	GPS2
	GEMIN6
	ATP1B3
	KIF13B
	MRPS34
	GNAQ
	AF007147
	PHKA1
	DENND2D
	RASGRP3
	MYO15B
	SLC24A3
	LRP4
	PRMT5
	TBX4
	F5
	CALD1
	CD58
	ATP1A2
	GSS
	MMP14
	FGF7
	TMOD1
	GOLPH3L
	KRT10
	ADH5
	CRYZL1
	CAD
	DENND4C
	HNRNPAB
	IMP4
	UGGT1
	SYNJ2BP
	PYCRL
	OSTF1
	CHST15
	SRSF11
	FAM173A
	SLC2A4RG
	PAK6
	SLC12A2
	FAM134B
	AXL
	USP11
	MSN
	DENND2A
	FBXO2
	GTF2IRD1
	ETV4
	STX11
	FAR2
	KCNK5
	MTRR
	MOSPD1
	SNAP29
	PARK7
	CANT1
	MSRB1
	PLOD1
	SDHA
	FAM21C
	PLEK2
	ENTPD3
	RUNX1T1
	MRPS16
	FBXL5
	LSM12
	AHCYL2
	TRHDE
	VAMP5
	DFNA5
	VAT1
	GANAB
	SEMA3A
	NDRG2
	C1orf54
	TENM4
	TYRP1
	PTK6
	N4BP2L2
	PABPC1
	RHBDF2
	ACTA2
	MRPL24
	ADAM15
	ODAM
	LOC102724250
	MET
	SF1
	EPM2AIP1
	BTG3
	ATP2B1
	CTAGE4
	AR
	AVL9
	ARID4A
	DUS1L
	EHD1
	RAB5B
	HIST1H2BC
	FUT2
	PQLC1
	PRSS22
	PDGFA
	PRCP
	MAGED4
	HIST1H2AJ
	DCBLD2
	WDR3
	PABPC3
	NAP1L2
	SLC9A3R1
	PIAS3
	OPTN
	DGKZ
	MTMR9
	ALDOC
	NEU1
	MN1
	MBNL2
	TBC1D16
	TRIM24
	DOK5
	BRD2
	RHOD
	COA4
	GOT1
	MYBL2
	UVRAG
	GUCY1B3
	ITM2B
	MIR6132
	AGTPBP1
	TNFSF12
	RBMS1
	DYNC2LI1
	ARHGEF2
	TMEM147
	NISCH
	PPFIBP1
	MPP6
	TPM2
	IFT27
	AOC1
	BYSL
	C1QTNF1
	MCOLN3
	MRPS7
	SLC19A3
	IGFBP7
	ESRP2
	PPP1R14D
	MTMR11
	CCNO
	SND1
	SGPL1
	HDGF
	PLGRKT
	EIF4G3
	SORBS3
	SLC14A1
	MYO1B
	TMEM74B
	LOC145783
	LOC101060373
	MLEC
	JAK1
	ITIH3
	CBR3
	PGS1
	ARG2
	RBM6
	MYO1E
	KAT6B
	PRR7
	KNOP1
	LLGL2
	TRIOBP
	ARHGEF17
	CLIP2
	CYB5R3
	ARC
	CST2
	DPP8
	ANKRD6
	B4GALT2
	ST6GALNAC4
	GNPDA1
	JMJD7
	MAN1C1
	PDK1
	OPLAH
	SMARCA2
	Y16709
	CALHM2
	SCAF11
	CD247
	GPR20
	SLC25A37
	MPC1
	PSMC4
	CUL7
	LAMC2
	PRAME
	ZNF22
	PLIN3
	ALG3
	C8B
	CRELD2
	CHST7
	MUC3A
	SREBF2
	PITX1
	GPER1
	NANS
	LYPD1
	KRT4
	FTO
	TRAPPC8
	C11orf48
	HN1L
	CLDN6
	GAMT
	AKAP11
	TIMM17B
	GALNT3
	SCRIB
	ARSE
	UTRN
	NR1H2
	TTC3
	THNSL2
	DCPS
	AIMP2
	DAPK1
	SPATS2
	IQSEC1
	RASSF1
	RP11.82L18.2
	TLE2
	SPATA2L
	SIL1
	DCTPP1
	OGFRL1
	LOC100996517
	FGF2
	RPP25
	PHF11
	SOX12
	ZNF587
	TRANK1
	MFNG
	FAM53C
	STRA6
	IL18RAP
	GATAD2A
	CNP
	FBL
	RRS1
	CTDSPL
	ACE
	ARHGEF10
	CARM1
	HDHD3
	ILK
	KDM5B
	DIEXF
	FKBP10
	CEP68
	CREBL2
	CLCF1
	MUC3B
	SLC48A1
	SQSTM1
	FOXK2
	KDM1A
	HSD17B10
	PAAF1
	HEY2
	APITD1
	TIMM9
	ALDH1A2
	HMBS
	S100A11P1
	PEF1
	MIR4800
	TSPAN14
	JUP
	TRABD
	USP16
	N4BP1
	NOV
	SRD5A3
	TSKU
	CD200
	TMEM109
	INPP5K
	KAT2A
	IFT88
	TGOLN2
	ABHD6
	HIST3H2A
	DHCR7
	MAP9
	TRNAU1AP
	ABCB1
	CASC3
	EHD3
	CDK16
	RYBP
	CAPNS1
	WDR19
	CSAD
	AKAP7
	BACE1
	ESD
	ZSCAN16
	NIPSNAP1
	SLC16A5
	POLB
	APOO
	PTPRN2
	PAK1
	DLG5
	KIFC1
	USP13
	MEGF9
	MAZ
	NIP7
	ZNF692
	EIF3I
	BACH2
	RNF19A
	COASY
	EHBP1
	MAGEH1
	HSD17B12
	GLTSCR1L
	HEPH
	CPZ
	IL6R
	SPEN
	GRHL2
	PBX3
	ASF1B
	ENTPD6
	STX7
	TMEM254
	CRK
	TTC9
	GOLGA8A
	TRAP1
	MSRA
	PRUNE2
	PITPNA
	TCTA
	TP53
	PTGER2
	LRRC16A
	KCNA5
	EPHB2
	RBL2
	METAP2
	SMTN
	GRB7
	HOXA4
	NABP2
	ADD1
	GALT
	FBXL6
	RPLP0
	HHAT
	SMIM7
	LDLRAP1
	CRTC3
	SEC31A
	NAPG
	NMNAT2
	TIAM1
	WBP1L
	TRPC1
	LRP8
	MSTO1
	CTAGE15
	LHX6
	C12orf49
	DENND4A
	HDAC5
	SLC35A2
	USP47
	CAMTA2
	LSM14B
	PTGES
	PTGIS
	CSDE1
	TNFAIP1
	P2RX4
	COQ9
	BRCC3
	TAOK3
	AATF
	CCDC53
	PPP2R5A
	XPC
	SLC6A10P
	ANKRD36
	NHP2
	AC009237.8
	GRAMD1C
	ROCK2
	ATP5J2.PTCD1
	PDS5B
	F8A1
	RNF115
	CDK5RAP3
	STX1A
	ARHGEF16
	LRRC8E
	CDK9
	FAM21A
	ZNF544
	TRAPPC3
	FOXN3
	SMARCC2
	TLE4
	KLHL21
	PDLIM4
	PRKCQ
	MLC1
	DNPH1
	SPTAN1
	PTH1R
	TANC2
	KDM5C
	FIG4
	TBC1D17
	SPTBN2
	RBM12B
	NXF1
	IFNGR2
	ATP2B4
	ABCA4
	HIPK1
	PHIP
	SEMA3E
	TRIP10
	SERTAD3
	TBL1X
	DHTKD1
	EXOC3
	MAN2A2
	PREB
	MAPRE2
	TFAP2C
	CSPG4
	SLC12A7
	C17orf62
	PIN1
	SNORA5B
	FBXO7
	RNF141
	DENND1A
	ARFGAP2
	GABBR2
	NAALADL1
	IP6K1
	PMS2P5
	AP4M1
	BEX1
	TRIM27
	ASAH1
	MCTP2
	WDR83OS
	SDHAP1
	IL17RA
	PLCG2
	TNFRSF10B
	SRSF7
	ZNF195
	LILRB4
	ZFP36L1
	CTDSP1
	PWP2
	IL1R1
	CSTF2
	C14orf169
	COL7A1
	CAPN15
	PAM16
	IFIT5
	BEAN1
	CLDN10
	WNT2
	SCARF1
	MAP3K3
	MAGOHB
	GGT5
	TMEM35
	CRTAP
	FAM172A
	MEN1
	MID1
	AJ011981
	CHAF1B
	DDB2
	ZNF93
	RAPGEF2
	PEG3
	PDE3B
	RPS2
	ETNK2
	IL15RA
	STRA13
	TBC1D8B
	TDP1
	NOL3
	RAB14
	TEX2
	KRT6A
	SRPR
	CA11
	TACSTD2
	MMP13
	MEOX2
	ZDHHC3
	SMUG1
	F12
	TROAP
	JAK2
	RPGR
	SFRP1
	POM121C
	ASMTL
	DDX56
	STX2
	CFTR
	FAM117A
	RABGGTA
	C4BPB
	CCDC25
	RXRA
	MVB12B
	MORC2
	ADCK3
	MPZL1
	PEMT
	PKP2
	LRRC49
	FAM53B
	GCAT
	MISP
	PGAP1
	PAFAH1B1
	C2orf54
	SETD3
	CLSTN3
	PTGIR
	POLR1C
	PXN
	FBXO21
	HABP2
	SYNGR3
	KAT5
	SLC25A20
	CHRM3
	AVEN
	TACO1
	SHARPIN
	FAM8A1
	MEPCE
	PIP5K1C
	GPC1
	LZTS3
	SNCA
	LSG1
	FOXO3
	SPAG7
	ATP10A
	DPH2
	ACSS3
	SLC1A4
	PAN2
	ADAM8
	DDX41
	CRYBG3
	PCSK1N
	FAM83E
	ARHGAP32
	YIPF1
	LINC00342
	AP1M2
	C10orf76
	CCL23
	MAP3K9
	B4GALT4
	CELSR3
	SEC61A2
	LIMA1
	HHLA2
	PTPRU
	MAP3K13
	SIK2
	NDUFB11
	ABHD5
	CBX6
	GPR124
	ZBTB22
	TSPAN9
	LCAT
	CLINT1
	UBE2B
	ITPKA
	ZNF7
	EXTL2
	CLASP2
	VPS39
	DUSP7
	TTLL7
	SLC25A4
	UBBP1
	DCAF10
	AMPD3
	ZNF239
	KRBOX4
	DECR1
	SNX5
	APOL6
	CNNM3
	MKLN1
	WWC1
	PRX
	LARP1
	ADORA2A
	PTPN3
	KAT6A
	GCNT1
	SH3GL2
	SUPV3L1
	FKBP4
	FASN
	SLC9A8
	SERF1A
	CAPRIN2
	PAEP
	HDDC2
	CCSER2
	PNKP
	DIP2C
	MRPL2
	SYTL2
	CCND2
	TRIB3
	BRD3
	MRC2
	XYLT2
	RPGRIP1L
	AGRN
	AMIGO3
	CHEK2
	C7orf49
	EYA2
	ADCY3
	FTSJ1
	SLC37A4
	JAG2
	UXT
	BSPRY
	MCF2L
	CHD9
	SETX
	HLA.F.AS1
	KIZ
	SPR
	SLC2A5
	HBBP1
	MTCH1
	BPHL
	METTL9
	CEP350
	CDK17
	PRRC2C
	ARL2
	WWP2
	ATAD3A
	PARVB
	ACIN1
	CPED1
	LY6D
	TMEM50A
	LOC100862671
	CRYL1
	DAZAP2
	ABCA1
	CHKB.CPT1B
	LRFN3
	RASA2
	ZNF135
	PRKD1
	ARHGAP10
	GPA33
	SYNJ2
	ARFIP2
	KLHL3
	KCTD13
	PHC2
	FBXO9
	MAP4
	B4GALT3
	NLGN4X
	MIR6778
	H2AFX
	SNRNP35
	EVPL
	TIMM10
	HTR3A
	LAT
	FRMD4B
	PF4
	OTUB2
	PRAF2
	PMS2P8
	UBTD1
	CFLAR
	TGM1
	SLC25A28
	CDC42EP2
	ABHD14A.ACY1
	COL9A2
	ZNF84
	GPR153
	GALNT10
	RGS10
	HOXB7
	PTPRH
	CD101
	PNRC1
	DYSF
	SERPINB9
	ADAP2
	BRD9
	ETV6
	WBP4
	GTSE1
	TTLL12
	PPP1R26
	S100A12
	GORASP1
	BCR
	GLMN
	PCDH7
	MAF
	PUS3
	ZDHHC24
	CATSPERB
	BAK1
	PPM1G
	SMARCC1
	UGT8
	ULK2
	IRF6
	COL17A1
	DDX11
	RUSC1
	DMPK
	MIR6834
	KLHL9
	TEAD4
	ZKSCAN1
	RERGL
	MAP3K11
	SIRT7
	CASP8
	KRT16
	OGFOD1
	IL1RAP
	CHD1L
	CHP1
	NEK3
	STX10
	PMS2
	MYO1C
	PDPN
	DDX27
	LRRC20
	FBXO11
	PDE8A
	ZKSCAN4
	CLDN1
	YY1
	IPO4
	ZNF136
	LYPD3
	TRIM21
	HIST1H2BG
	HHIPL2
	DECR2
	MIR3917
	SLC11A1
	ARHGAP17
	RPL17
	TRDV3
	C8orf60
	LYST
	STS
	MSX1
	AP3M2
	HECTD4
	CA3
	RANBP10
	IL27RA
	THEM6
	PPIP5K1
	RASSF4
	PHF1
	DUS4L
	HDAC9
	MEGF6
	VCL
	UBE2O
	RELN
	C1orf35
	GPATCH2
	FANCF
	NOP2
	CSNK2A2
	NMB
	DZIP1
	NAT9
	FAF1
	ITGB4
	NRIP3
	CORO2A
	LRRFIP2
	SIN3B
	ITCH
	PRRG4
	EZH1
	KLHL12
	NUP210
	CCDC94
	GALNT4
	ANXA5
	SEC24D
	MLST8
	POLD4
	LYRM9
	LIG1
	SMG5
	NUDT2
	C11orf63
	DBNDD1
	CSNK2A1
	SIDT1
	PRG4
	TPR
	AARS
	DCP1A
	PDE9A
	RABIF
	BTN3A1
	NELL1
	AKAP1
	PTBP3
	DUSP22
	ZNF24
	DESI1
	AGK
	NFATC3
	IFNAR2
	CLCN6
	RBKS
	HS3ST3A1
	CTTN
	GPR37
	NOL6
	ABTB2
	BAIAP2
	NFYA
	ZNF750
	ACTR5
	FES
	AGPAT3
	MLYCD
	TRIM44
	CNKSR1
	NAIP
	ZXDC
	MCCC2
	RBCK1
	TNFRSF25
	CD72
	SLC6A16
	MYOM2
	GNB2L1
	SSH1
	IL21R
	RCL1
	HOXB5
	GAS2L1
	TAF1C
	LPAR1
	PPP2CB
	LDHC
	ANAPC2
	EEF1G
	IL37
	MIR7114
	PAGR1
	POLG2
	TFE3
	PPME1
	MRPS15
	VDR
	PALB2
	CYP39A1
	MMP10
	GYS1
	ITPA
	SLC25A11
	LAMP5
	NIT1
	CBLB
	OXA1L
	BCL7B
	FAM102A
	PLEKHS1
	GGPS1
	UIMC1
	PSMB2
	NOL12
	HCG26
	CDS1
	MICA
	AGBL5
	ARF6
	TNNI3
	LANCL2
	SYT11
	NHP2L1
	ARHGEF5
	HMGA2
	ACTR1A
	AGMAT
	USB1
	FDXR
	BMP1
	EXOSC5
	COL5A3
	CCDC86
	SLC1A5
	DNAJA3
	TIMM22
	KDM2A
	EFNA5
	NBAS
	CDK14
	SLC39A1
	DTX2P1.UPK3BP1.PMS2P11
	AP3S1
	CCL7
	SMYD5
	RXRG
	RRBP1
	HCFC2
	MCMBP
	RRAGB
	HIST1H2AE
	C2orf68
	SLC5A6
	FRAS1
	EPPK1
	STYK1
	IPP
	PDCD6
	CALM1
	SMG7
	BCAS4
	NOP14
	EPS8L1
	ZNF273
	MPHOSPH6
	RP11.54K16.2
	USP12
	RP3.406P24.1
	TINAGL1
	LOC101929864
	CEP170B
	ZNF451
	RBM5
	LGALS7
	PTPN21
	YOD1
	MED13L
	MEOX1
	ARHGAP19
	BAI3
	SOGA1
	NOP16
	JMJD7.PLA2G4B
	PHF2
	SMARCA4
	SCNM1
	NPR2
	TOX
	ZNF26
	TFDP2
	TRIM29
	NVL
	RABGAP1
	TDRD3
	ACVR2B
	IL1RL2
	ZNF350
	SENP6
	HOXB6
	CBFB
	CGGBP1
	DOCK1
	ANKEF1
	TARBP2
	PROSC
	KIDINS220
	RGS3
	UBB
	MPRIP
	DCTN5
	POLR3D
	KHSRP
	SNX3
	SH3GL1
	PRKAA1
	DHX32
	PDGFRA
	HAMP
	TUBB2B
	CXorf57
	MAST2
	GART
	MED8
[truncated: 3,645 more rows]
